# Supplementary material for: Moving from nature to nurture: a systematic review and meta-analysis of environmental factors associated with juvenile idiopathic arthritis
Source: Rheumatology (Oxford). 2021 Aug 11;61(2):514–30. doi: 10.1093/rheumatology/keab627 (PMC8824412; doi:10.1093/rheumatology/keab627)
Supplement: keab627_supplementary_data [file keab627_supplementary_data.zip]

Archive with 3 entries (3 files):
- rhe-21-1326-File004.docx
- rhe-21-1326-File005.xls
- rhe-21-1326-File006.xls
