# Supplementary material for: Moving from nature to nurture: a systematic review and meta-analysis of environmental factors associated with juvenile idiopathic arthritis
Source: Rheumatology (Oxford). 2021 Aug 11;61(2):514–30. doi: 10.1093/rheumatology/keab627 (PMC8824412; doi:10.1093/rheumatology/keab627)
Supplement: keab627_supplementary_data [file keab627_supplementary_data.zip › rhe-21-1326-File005.xls]

## Sheet: Supplementary Table S1
Supplementary Table S1: Search syntax used for Embase, CINAHL and Web of Science
Database	Line	Syntax
Embase	1	juvenile rheumatoid arthritis/
	2	(juvenile adj2 arthritis).tw.
	3	1 or 2
	4	home environment/ or social environment/ or environment/
	5	season/
	6	risk factor/ or seasonal variation/
	7	puerperium/
	8	perinatal infection/ or perinatal care/ or perinatal depression/ or perinatal period/ or perinatal stress/
	9	pregnancy/
	10	birth order/
	11	maternal age/
	12	paternal age/
	13	social status/
	14	socioeconomics/
	15	demography/
	16	bacterial infection/ or virus infection/ or infection/
	17	communicable disease/
	18	smoking/
	19	risk factor/
	20	risk.tw.
	21	4 or 5 or 6 or 7 or 8 or 9 or 10 or 11 or 12 or 13 or 14 or 15 or 16 or 17 or 18 or 19 or 20
	22	3 and 21
	23	limit 22 to english language
CINAHL	1	(MH "Arthritis, Juvenile Rheumatoid") OR TS=juvenile W3 arthritis
	2	(MH "Risk Factors")
	3	(MH "Work Environment") OR (MH "Social Environment") OR (MH "Home Environment") OR (MH "Environmental Pollutants")
	4	(MH "Seasons")
	5	(MH "Postnatal Period") OR (MH "Puerperium")
	6	(MH "Pregnancy+")
	7	(MH "Birth Order")
	8	(MH "Maternal Age")
	9	(MH "Paternal Age")
	10	(MH "Socioeconomic Factors+")
	11	(MH "Demography+")
	12	(MH "Bacterial and Fungal Diseases+")
	13	(MH "Virus Diseases+")
	14	(MH "Smoking")
	15	risk factor* OR risk OR environment* OR perinatal OR postpartum OR smok* OR seasons OR seasons W3 birth OR maternal age OR paternal age OR socioeconomic OR demograph* OR infectio* OR pregnan*
	16	S2 OR S3 OR S4 OR S5 OR S6 OR S7 OR S8 OR S9 OR S10 OR S11 OR S12 OR S13 OR S14 OR S15
	17	S1 AND S16*
		*English language limiter also applied
Web of Science	1	TOPIC: (juvenile NEAR/3 arthritis)
	2	TS=(risk OR risk factor* OR environment OR seasons OR season NEAR/3 birth OR postpartum OR perinatal OR pregnan* OR birth NEAR/3 order OR maternal age OR paternal age OR socioeconomic OR demograph* OR infectiou* OR smok*)
	3	(#1 AND #2) AND LANGUAGE: (English)

## Sheet: Supplementary Table S2
Supplementary Table S2: List of data extraction items for included studies. CI, confidence intervals
Item	Note
First author	-
Study title	-
Year of publication	-
Study setting	Country/countries in which study was performed
Participant demographic	Sex of JIA cohort (% female), age range where available (otherwise mean or median)
Sample size	For studies where multiple analyses were undertaken with differing sample sizes, extract the largest sample size reported for a single analysis
JIA ascertainment	Diagnostic criteria used and revision year
Length of follow-up	For cohort studies only
Risk factor	Any environmental factor reported within study for which count data or effect size is available
Count data	Number of exposed/unexposed cases/controls where available
Point estimate and confidence intervals	Crude estimate and most adjusted estimate for each variable with 95% CI
Covariates	For adjusted variables
Source of risk factor ascertainment	Patient records, birth registry etc
JIA subtype	Included/excluded subtypes from diagnostic criteria used for each study

## Sheet: Supplementary Table S4
Supplementary Table S4: JIA classification criteria used by studies included in this systematic review and meta-analysis.
JIA classification used	Details
American College of Rheumatology (ACR)	3 subtypes (systematic, polyarticular and pauci-articular JIA), duration of arthritis > 6 weeks. Proposed 19731, revised 19772.
European League Against Rheumatism (EULAR)	6 subtypes (systematic, polyarticular, juvenile rheumatoid arthritis, pauciarticular, juvenile psoriatic, juvenile ankylosing spondylitis), duration of arthritis > 3 months. Proposed 19783.
International League of Associations for Rheumatology (ILAR)	7 subtypes (systemic, polyarticular RF negative, polyarticular RF positive, persistent/extended oligoarticular, psoriatic arthritis, enthesitis-related arthritis and other/undifferentiated arthritis), duration > 6 weeks. Proposed 19954, revised 19975 and 20016.
ICD-87	712xx Rheumatoid arthritis and allied conditions
ICD-98	364.0 Acute and subacute iridocyclitis
	364.1 Chronic iridocyclitis
	696.0 Psoriatic arthropathy
	714.0 Rheumatoid arthritis
	714.2 Other rheumatoid arthritis with visceral or systemic involvement
	714.3 Juvenile chronic polyarthritis
	714.30 Juvenile rheumatoid arthritis NOS
	714.31 Polyarticular juvenile rheumatoid arthritis
	714.32 Pauciarticular juvenile rheumatoid arthritis
	714.33 Monoarticular juvenile rheumatoid arthritis
	714.9 Unspecified inflammatory polyarthropathy
	720.0 Ankylosing spondylitis and other inflammatory spondylopathies
	720.2 Sacroiliitis, not elsewhere classified
	720.89 Other inflammatory spondylopathies
	720.9 Unspecified inflammatory spondylopathy
ICD-109	M05.x Rheumatoid arthritis with rheumatoid factor
	M08 Juvenile arthritis
	M08.0 Juvenile rheumatoid arthritis (with or without rheumatoid factor)
	M08.1 Juvenile ankylosing spondylitis
	M08.2 Juvenile arthritis with systemic onset
	M08.3 Juvenile polyarthritis (seronegative)
	M08.4 Pauciarticular juvenile arthritis
	M08.8 Other juvenile arthritis
	M08.9 Juvenile arthritis, unspecified
	M09 Juvenile arthritis in diseases classified elsewhere
	M09.0 Juvenile arthritis in psoriasis
	M09.1 Juvenile arthritis in Crohn's disease
	M09.2 Juvenile arthritis in ulcerative colitis
	M09.8 Juvenile arthritis in other diseases classified elsewhere
	M13.xx Other arthritis
Supplementary references
1. Brewer E, Bass J, Cassidy J, et al. Criteria for the classification of juvenile rheumatoid arthritis. Bull Rheum Dis 1973;23(5):712-9. [published Online First: 1972/01/01]
2. Brewer EJ, Bass J, Baum J, et al. Current proposed revision of JRA Criteria. JRA Criteria Subcommittee of the Diagnostic and Therapeutic Criteria Committee of the American Rheumatism Section of The Arthritis Foundation. Arthritis and rheumatism 1977;20:195-9.
3. 1977 ELAR. Nomenclature and Classification of Arthritis in Children. EULAR Bulletin No 4 1977
4. Fink CW. Proposal for the development of classification criteria for idiopathic arthritides of childhood. J Rheumatol 1995;22(8):1566-9. [published Online First: 1995/08/01]
5. Petty RE, Southwood TR, Baum J, et al. Revision of the proposed classification criteria for juvenile idiopathic arthritis: Durban, 1997. J Rheumatol 1998;25(10):1991-4. [published Online First: 1998/10/21]
6. Petty RE, Southwood TR, Manners P, et al. International League of Associations for Rheumatology classification of juvenile idiopathic arthritis: second revision, Edmonton, 2001. J Rheumatol 2004;31(2):390-2.
7. World Health Organization. International classification of diseases : 8th revision. Geneva: World Health Organization, 1965.
8. World Health Organization. International classification of diseases : [9th] ninth revision, basic tabulation list with alphabetic index. Geneva: World Health Organization, 1978.
9. World Health Organization. Division of Mental H. The ICD-10 classification of mental and behavioural disorders : conversion tables between ICD-8, ICD-9 and ICD-10. Rev. 1 ed. Geneva: World Health Organization, 1994.
