# Supplementary material for: Moving from nature to nurture: a systematic review and meta-analysis of environmental factors associated with juvenile idiopathic arthritis
Source: Rheumatology (Oxford). 2021 Aug 11;61(2):514–30. doi: 10.1093/rheumatology/keab627 (PMC8824412; doi:10.1093/rheumatology/keab627)
Supplement: keab627_supplementary_data [file keab627_supplementary_data.zip › rhe-21-1326-File006.xls]

## Sheet: Supplementary table 3
Supplementary Table S3: Dataset for environmental factors associated with JIA extracted from 39 included studies. AGA, average for gestational age; ART, assisted reproductive technology; BMI, body mass index; CMV, cytomegalovirus; DKR, Danish kroner; DNA, deoxyribonucleic acid; EBV Epstein-Barr virus; ERA, enthesitis related arthritis; GnRH, gonadotropin-releasing hormone; hCG, human chorionic go…
Study	Category	Risk factor	Definition	Exposed controls	Exposed cases	Unexposed controls	Unexposed cases	Derived OR	Derived LCI	Derived UCI	Reported measure	Reported point estimate	Reported LCI	Reported UCI	Adjusted measure	Adjusted point estimate	Adjusted LCI	Adjusted UCI	Covariates	Number controls	Number cases	Control mean	Controls SD	Case mean	Control SD	P value	Author	Year	Note	Excluded from narrative synthesis?
Cassidy, 1974	Viral infections	rubella	Rubella antibody - any positive titer	60	96	27	35	1.23	0.68	2.23	Mean difference								None								Cassidy	1974		No
Cassidy, 1974	Viral infections	rubeola	Rubeola antibody - positive titer	87	117	13	14	1.25	0.56	2.79	Mean difference								None								Cassidy	1974		No
Chantler, 1985	Viral infections	rubella	Rubella virus isolation	0	7	8	12	10.2	0.51	203.33									None								Chantler	1985		No
Kunnamo, 1987	Other infections	upper respiratory tract infection	Yes	9	16	17	10	3.02	0.98	9.35	OR	3.3							None								Kunnamo	1987		No
Kunnamo, 1987	Living environment	daycare	Any daycare attendance	8	5	13	16	0.51	0.13	1.94	OR	0.5							None								Kunnamo	1987		No
Mason, 1995	Dietary	breastfeeding	Ever breastfed	47	20	32	34	0.4	0.2	0.82	OR	0.4	0.2	0.81					None								Mason	1995		No
Mason, 1995	Dietary	breastfeeding	None	32	34			Reference			OR	Reference							None								Mason	1995		No
Mason, 1995	Dietary	breastfeeding	Duration of breastfeeding- 0-3 months (versus none)	20	12	32	34	0.56	0.24	1.33	OR	0.56	0.23	1.14					None								Mason	1995		No
Mason, 1995	Dietary	breastfeeding	Duration of breastfeeding- 3+ months (versus none)	27	8	32	34	0.28	0.11	0.71	OR	0.28	0.1	0.67					None								Mason	1995		No
Tsai, 1995	Viral infections	CMV	CMV DNA - Positive	2	7	18	14	4.5	0.81	25.12	Frequency								None								Tsai	1995		No
Tsai, 1995	Viral infections	EBV	EBV DNA - Positive	0	1	20	20	3	0.12	78.05	Frequency								None								Tsai	1995		No
Rosenberg, 1996	Dietary	breastfeeding	Breastfed (vs bottle fed), all JIA, all controls	204	93	127	44	1.32	0.87	2.01	Frequency								None								Rosenberg	1996		No
Nielsen, 1999	Early life	siblings	Yes		136										OR	Reference			Unclear								Nielsen	1999		No
Nielsen, 1999	Early life	siblings	Any siblings, versus only child		84		136								OR	0.62	0.45	0.87	Unclear								Nielsen	1999		No
Nielsen, 1999	Socioeconomic	income	Annual parental income 0-120,000		31										OR	Reference			Unclear								Nielsen	1999		No
Nielsen, 1999	Socioeconomic	income	Annual parental income 120,000DKR (0-120,000DKR)		189		31								OR	1.94	1.23	3.07	Unclear								Nielsen	1999		No
Nielsen, 1999	Living environment	residential factors	Farm		9										OR	Reference			Unclear								Nielsen	1999		No
Nielsen, 1999	Living environment	residential factors	Lives in a house (versus farm)		158		9								OR	2	0.95	4.24	Unclear								Nielsen	1999		No
Nielsen, 1999	Living environment	residential factors	Lives in a flat (versus farm)		51		9								OR	2.69	1.19	6.11	Unclear								Nielsen	1999		No
Nielsen, 1999	Socioeconomic	housing	0-19m2 per resident (housing)		21										OR	Reference			Effect of siblings, parental income and housing								Nielsen	1999		No
Nielsen, 1999	Socioeconomic	housing	20-29m2 per resident (housing, versus 0-19m2)		65		21								OR	0.72	0.41	1.27	Effect of siblings, parental income and housing								Nielsen	1999		No
Nielsen, 1999	Socioeconomic	housing	30-39m2 per resident (housing, versus 0-19m2)		77		21								OR	0.9	0.5	1.64	Effect of siblings, parental income and housing								Nielsen	1999		No
Nielsen, 1999	Socioeconomic	housing	40+m2 per resident (housing, versus 0-19m2)		55		21								OR	0.76	0.4	1.42	Effect of siblings, parental income and housing								Nielsen	1999		No
Nielsen, 1999	Socioeconomic	parental employment/occupation	Manual		61										OR	Reference			Effect of siblings, parental income and housing								Nielsen	1999		No
Nielsen, 1999	Socioeconomic	parental employment/occupation	Non-manual (versus manual)		153		61								OR	1.28	0.89	1.85	Effect of siblings, parental income and housing								Nielsen	1999		No
Nielsen, 1999	Perinatal	season of birth	Winter												OR	Reference			Effect of siblings, parental income and housing								Nielsen	1999		No
Nielsen, 1999	Perinatal	season of birth	Summer (versus winter)												OR	0.9	0.67	1.21	Effect of siblings, parental income and housing								Nielsen	1999		No
Angelini, 2003	Viral infections	parvovirus B19	Parvovirus B19 serology - IgG+/IgM-	23	16	70	19	2.56	1.13	5.78	RR	1.85	1.1	3.07					None								Angelini	2003		No
Angelini, 2003	Viral infections	parvovirus B19	Parvovirus B19 DNA - Positive	0	0	0	0	1	0	255.63	Mean difference								None								Angelini	2003		No
Lehmann, 2003	Viral infections	parvovirus B19	Parvovirus B19 serology - IgG VP1/VP2	64	42	60	26	1.51	0.83	2.76	Frequency								None								Lehmann	2003		No
Lehmann, 2003	Viral infections	parvovirus B19	Parvovirus B19 serology - IgG NS1	27	26	97	42	2.22	1.16	4.25	Frequency								None								Lehmann	2003		No
Lehmann, 2003	Viral infections	parvovirus B19	Parvovirus B19 serology - IgM VP1/VP2	7	3	117	65	0.77	0.19	3.08	Frequency								None								Lehmann	2003		No
Lehmann, 2003	Viral infections	parvovirus B19	Parvovirus B19 DNA - Positive serum/synovium	9	23	115	45	6.53	2.81	15.19	Frequency								None								Lehmann	2003		No
Lehmann, 2003	Viral infections	parvovirus B19	Parvovirus B19 DNA - Positive serum	9	19	115	49	4.95	2.09	11.71	Frequency								None								Lehmann	2003		No
Lehmann, 2003	Viral infections	parvovirus B19	Parvovirus B19 DNA - Positive synovium		15		53				Frequency								None								Lehmann	2003		No
Prahalad, 2003	Early life	siblings	Any siblings, versus only child	317	22	2978	311	1.52	0.97	2.38	Frequency								None								Prahalad	2003		No
Prahalad, 2003	Early life	birth order	First (incl only children)	1034	108			Reference			Frequency								None								Prahalad	2003		No
Prahalad, 2003	Early life	birth order	Second (versus first, incl only children)	895	100	1034	108	1.07	0.8	1.42	Frequency								None								Prahalad	2003		No
Prahalad, 2003	Early life	birth order	Third (versus first, incl only children)	585	55	1034	108	0.9	0.64	1.26	Frequency								None								Prahalad	2003		No
Prahalad, 2003	Early life	birth order	Fourth (versus first, incl only children)	362	27	1034	108	0.71	0.46	1.1	Frequency								None								Prahalad	2003		No
Prahalad, 2003	Early life	birth order	Fifth (versus first, incl only children)	200	21	1034	108	1.01	0.62	1.65	Frequency								None								Prahalad	2003		No
Prahalad, 2003	Early life	birth order	Sixth (versus first, incl only children)	110	9	1034	108	0.78	0.38	1.58	Frequency								None								Prahalad	2003		No
Prahalad, 2003	Early life	birth order	Seventh (versus first, incl only children)	55	3	1034	108	0.52	0.16	1.69	Frequency								None								Prahalad	2003		No
Prahalad, 2003	Early life	birth order	Eighth (versus first, incl only children)	30	5	1034	108	1.6	0.61	4.21	Frequency								None								Prahalad	2003		No
Prahalad, 2003	Early life	birth order	Ninth (versus first, incl only children)	8	2	1034	108	2.39	0.5	11.4	Frequency								None								Prahalad	2003		No
Prahalad, 2003	Early life	birth order	Tenth+ (versus first, incl only children)	16	3	1034	108	1.8	0.52	6.28	Frequency								None								Prahalad	2003		No
Prahalad, 2003	Early life	siblings	None	317	22			Reference											None								Prahalad	2003		No
Prahalad, 2003	Early life	siblings	1 sibling (versus none)	700	82	317	22	1.69	1.04	2.76									None								Prahalad	2003		No
Prahalad, 2003	Early life	siblings	2 siblings (versus none)	753	84	317	22	1.61	0.99	2.62									None								Prahalad	2003		No
Prahalad, 2003	Early life	siblings	3 siblings (versus none)	661	68	317	22	1.48	0.9	2.44									None								Prahalad	2003		No
Prahalad, 2003	Early life	siblings	4 siblings (versus none)	404	35	317	22	1.25	0.72	2.17									None								Prahalad	2003		No
Prahalad, 2003	Early life	siblings	5 siblings (versus none)	226	19	317	22	1.21	0.64	2.29									None								Prahalad	2003		No
Prahalad, 2003	Early life	siblings	6 siblings (versus none)	107	6	317	22	0.81	0.32	2.05									None								Prahalad	2003		No
Prahalad, 2003	Early life	siblings	7 siblings (versus none)	60	9	317	22	2.16	0.95	4.92									None								Prahalad	2003		No
Prahalad, 2003	Early life	siblings	8 siblings (versus none)	29	4	317	22	1.99	0.64	6.17									None								Prahalad	2003		No
Prahalad, 2003	Early life	siblings	9+ siblings (versus none)	38	4	317	22	1.52	0.5	4.65									None								Prahalad	2003		No
Altun, 2004	Bacterial infections	Chlamydophila pneumoniae	Chlamydophila pneumoniae serology - IgG negative	13	31			Reference			Frequency								None								Altun	2004		No
Altun, 2004	Bacterial infections	Chlamydophila pneumoniae	Chlamydophila pneumoniae serology - IgG >1/32 (versus IgG neg)	22	29	13	31	0.55	0.23	1.29	Frequency								None								Altun	2004		No
Altun, 2004	Bacterial infections	Chlamydophila pneumoniae	Chlamydophila pneumoniae serology - IgG >1/512	2	7	33	53	2.18	0.43	11.13	Frequency								None								Altun	2004		No
Altun, 2004	Bacterial infections	Chlamydophila pneumoniae	Chlamydophila pneumoniae serology - IgA >1/40	5	15	30	45	2	0.66	6.08	Frequency								None								Altun	2004		No
Altun, 2004	Bacterial infections	Chlamydophila pneumoniae	Chlamydophila pneumoniae serology - IgM>1/16	0	1	35	59	1.79	0.07	45.14	Frequency								None								Altun	2004		No
Altun, 2004	Bacterial infections	Chlamydophila pneumoniae	Chlamydophila pneumoniae serology - IgG>1/512 and IgA>1/40	2	6	33	54	1.83	0.35	9.6	Frequency								None								Altun	2004		No
Jaakkola, 2005	Perinatal	birth weight	2500-4000g	44058	23			Reference			OR	Reference			OR	Reference			Gender, birth order, maternal age, marital status, SES								Jaakkola	2005		No
Jaakkola, 2005	Perinatal	birth weight	<2500g (versus 2500-4000g)	1847	2	44058	23	2.07	0.49	8.79	OR	2.07	0.49	8.8	OR	1.9	0.44	8.12	Gender, birth order, maternal age, marital status, SES								Jaakkola	2005		No
Jaakkola, 2005	Perinatal	birth weight	>4000g (versus 2500-4000g)	12016	6	44058	23	0.96	0.39	2.36	OR	0.96	0.39	2.35	OR	1	0.63	1.56	Gender, birth order, maternal age, marital status, SES								Jaakkola	2005		No
Jaakkola, 2005	Perinatal	size for gestational age	SGA	1196	2	57614	29	3.32	0.79	13.93	OR	3.32	0.79	13.9	OR	3.01	0.71	12.7	Gender, birth order, maternal age, marital status, SES								Jaakkola	2005		No
Jaakkola, 2005	Maternal	maternal age	<19 years	1900	1			Reference			OR	Reference			OR	Reference			Gender, birth order, maternal age, marital status, SES								Jaakkola	2005		No
Jaakkola, 2005	Maternal	maternal age	20-24 years (versus <19 years)	12179	7	1900	1	1.09	0.13	8.86	OR	1.09	0.13	8.88	OR	1.36	0.17	11.2	Gender, birth order, maternal age, marital status, SES								Jaakkola	2005		No
Jaakkola, 2005	Maternal	maternal age	25-29 years (versus <19 years)	21474	11	1900	1	0.97	0.13	7.52	OR	0.97	0.13	7.54	OR	1.41	0.18	11.4	Gender, birth order, maternal age, marital status, SES								Jaakkola	2005		No
Jaakkola, 2005	Maternal	maternal age	30-34 years (versus <19 years)	15403	9	1900	1	1.11	0.14	8.77	OR	1.11	0.14	8.77	OR	1.7	0.2	12.2	Gender, birth order, maternal age, marital status, SES								Jaakkola	2005		No
Jaakkola, 2005	Maternal	maternal age	35-39 years (versus <19 years)	6421	3	1900	1	0.89	0.09	8.56	OR	0.73	0.08	6.98	OR	1.14	0.11	12.2	Gender, birth order, maternal age, marital status, SES								Jaakkola	2005		No
Jaakkola, 2005	Maternal	maternal age	>40 years (versus <19 years)	1433	0	1900	1	0.44	0.02	10.81									Gender, birth order, maternal age, marital status, SES								Jaakkola	2005		No
Jaakkola, 2005	Maternal	parity	Nulliparous	23346	16			Reference			OR	Reference			OR	Reference			Gender, birth order, maternal age, marital status, SES								Jaakkola	2005		No
Jaakkola, 2005	Maternal	parity	1 (versus nulliparous)	20591	8	23346	16	0.57	0.24	1.33	OR	0.57	0.24	1.33	OR	0.58	0.24	1.39	Gender, birth order, maternal age, marital status, SES								Jaakkola	2005		No
Jaakkola, 2005	Maternal	parity	2 (versus nulliparous)	9354	4	23346	16	0.62	0.21	1.86	OR	0.62	0.21	1.87	OR	0.6	0.19	1.95	Gender, birth order, maternal age, marital status, SES								Jaakkola	2005		No
Jaakkola, 2005	Maternal	parity	3 (versus nulliparous)	2753	2	23346	16	1.06	0.24	4.61	OR	1.06	0.24	4.61	OR	0.65	0.16	2.65	Gender, birth order, maternal age, marital status, SES								Jaakkola	2005		No
Jaakkola, 2005	Maternal	parity	4+ (versus nulliparous)	1912	1	23346	16	0.76	0.1	5.73	OR	0.76	0.1	5.76					Gender, birth order, maternal age, marital status, SES								Jaakkola	2005		No
Jaakkola, 2005	Maternal	maternal civil status	Married	46933	24			Reference			OR	Reference			OR	Reference			Gender, birth order, maternal age, marital status, SES								Jaakkola	2005		No
Jaakkola, 2005	Maternal	maternal civil status	Cohabiting (versus married)	7210	3	46933	24	0.81	0.24	2.69	OR	0.81	0.24	2.7	OR	0.72	0.21	2.41	Gender, birth order, maternal age, marital status, SES								Jaakkola	2005		No
Jaakkola, 2005	Maternal	maternal civil status	Single (versus married)	3450	3	46933	24	1.7	0.51	5.65	OR	1.7	0.51	5.65	OR	1.46	0.43	4.97	Gender, birth order, maternal age, marital status, SES								Jaakkola	2005		No
Jaakkola, 2005	Socioeconomic	parental employment/occupation	Upper white collar - mother	7935	2			Reference			OR	Reference			OR	Reference			Gender, birth order, maternal age, marital status, SES								Jaakkola	2005		No
Jaakkola, 2005	Socioeconomic	parental employment/occupation	Lower white collar (versus upper white collar) - mother	28891	15	7935	2	2.06	0.47	9.01	OR	2.06	0.47	9.01	OR	2.09	0.47	10.9	Gender, birth order, maternal age, marital status, SES								Jaakkola	2005		No
Jaakkola, 2005	Socioeconomic	parental employment/occupation	Blue collar (versus upper white collar) - mother	12402	7	7935	2	2.24	0.47	10.79	OR	2.24	0.46	10.8	OR	2.12	0.45	10.9	Gender, birth order, maternal age, marital status, SES								Jaakkola	2005		No
Jaakkola, 2005	Socioeconomic	parental employment/occupation	Other (versus upper white collar) - mother	9582	7	7935	2	2.9	0.6	13.96	OR	2.9	0.6	14	OR	3.09	0.61	15.5	Gender, birth order, maternal age, marital status, SES								Jaakkola	2005		No
Jaakkola, 2005	Smoking	maternal prenatal smoking	Both sex, non-smoker	47822	23			Reference			OR	Reference			OR	Reference			Gender, birth order, maternal age, marital status, SES								Jaakkola	2005		No
Jaakkola, 2005	Smoking	maternal prenatal smoking	Both sexes, <10 cigarettes per day (versus non-smoker)	5727	2	47822	23	0.73	0.17	3.1	OR	0.73	0.17	3.08	OR	0.6	0.14	2.56	Gender, birth order, maternal age, marital status, SES								Jaakkola	2005		No
Jaakkola, 2005	Smoking	maternal prenatal smoking	Both sexes, >10 cigarettes per day (versus non-smoker)	3051	4	47822	23	2.73	0.94	7.9	OR	2.72	0.94	7.88	OR	2.17	0.74	6.35	Gender, birth order, maternal age, marital status, SES								Jaakkola	2005		No
Gonzalez, 2007	Viral infections	parvovirus B19	Parvovirus B19 serology - IgG	17	16	22	34	0.61	0.26	1.45	Frequency								None								Gonzalez	2007		No
Gonzalez, 2007	Viral infections	parvovirus B19	Parvovirus B19 serology - IgM	0	10	39	40	20.48	1.16	361.48	Frequency								None								Gonzalez	2007		No
Gonzalez, 2007	Viral infections	parvovirus B19	Parvovirus B19 DNA - Positive	0	24	39	26	73.04	4.25	1253.8	Frequency								None								Gonzalez	2007		No
Carlens, 2009	Maternal	maternal age	<25 years (versus 25-29 years)	4077	1017	4967	1253	0.99	0.9	1.09	OR	1	0.9	1.1	OR	0.97	0.88	1.07	Maternal age, civil status, birth weight, S/LGA, multiple births, no. older siblings, malformations, maternal smoking, season of birth, mat-child blood group incompatibility								Carlens	2009		No
Carlens, 2009	Maternal	maternal age	25-29 years	4967	1253			Reference			OR	Reference			OR	Reference			Maternal age, civil status, birth weight, S/LGA, multiple births, no. older siblings, malformations, maternal smoking, season of birth, mat-child blood group incompatibility								Carlens	2009		No
Carlens, 2009	Maternal	maternal age	30-34 years (versus 25-29 years)	3118	773	4967	1253	0.98	0.89	1.08	OR	1	0.9	1.1	OR	0.99	0.89	1.09	Maternal age, civil status, birth weight, S/LGA, multiple births, no. older siblings, malformations, maternal smoking, season of birth, mat-child blood group incompatibility								Carlens	2009		No
Carlens, 2009	Maternal	maternal age	35+ years (versus 25-29 years)	1174	291	4967	1253	0.98	0.85	1.13	OR	1	0.9	1.2	OR	1	0.86	1.16	maternal age, civil status, season of birth, number of siblings, mode of delivery, gestational age, birth weight, maternal smoking, hospitalisation for infection.								Carlens	2009		No
Carlens, 2009	Maternal	maternal civil status	Married	9088	2237			Reference			OR	Reference			OR	Reference			maternal age, civil status, season of birth, number of siblings, mode of delivery, gestational age, birth weight, maternal smoking, hospitalisation for infection.								Carlens	2009		No
Carlens, 2009	Maternal	maternal civil status	Other (versus married)	2847	720	9088	2237	1.03	0.94	1.13	OR	1	0.9	1.1	OR	1.02	0.92	1.13	maternal age, civil status, season of birth, number of siblings, mode of delivery, gestational age, birth weight, maternal smoking, hospitalisation for infection.								Carlens	2009		No
Carlens, 2009	Early life	siblings	None	5844	1457			Reference			OR	Reference			OR	Reference			maternal age, civil status, season of birth, number of siblings, mode of delivery, gestational age, birth weight, maternal smoking, hospitalisation for infection.								Carlens	2009		No
Carlens, 2009	Early life	siblings	1-2 siblings (versus none)	6717	1705	5844	1457	1.02	0.94	1.1	OR	1	0.9	1.1	OR	1.01	0.93	1.1	maternal age, civil status, season of birth, number of siblings, mode of delivery, gestational age, birth weight, maternal smoking, hospitalisation for infection.								Carlens	2009		No
Carlens, 2009	Early life	siblings	3+ siblings (versus none)	774	172	5844	1457	0.89	0.75	1.06	OR	0.9	0.8	1.1	OR	0.88	0.73	1.07	maternal age, civil status, season of birth, number of siblings, mode of delivery, gestational age, birth weight, maternal smoking, hospitalisation for infection.								Carlens	2009		No
Carlens, 2009	Perinatal	season of birth	Jan-Mar (versus Apr-Jun)	3532	912	3598	860	1.08	0.97	1.2	OR	1.08	1	1.2	OR	1.08	0.97	1.19	maternal age, civil status, season of birth, number of siblings, mode of delivery, gestational age, birth weight, maternal smoking, hospitalisation for infection.								Carlens	2009		No
Carlens, 2009	Perinatal	season of birth	Apr-Jun	3598	860			Reference			OR	Reference			OR	Reference			maternal age, civil status, season of birth, number of siblings, mode of delivery, gestational age, birth weight, maternal smoking, hospitalisation for infection.								Carlens	2009		No
Carlens, 2009	Perinatal	season of birth	Jul-Sep (versus Apr-Jun)	3229	797	3598	860	1.03	0.93	1.15	OR	1	0.9	1.2	OR	1.03	0.92	1.14	maternal age, civil status, season of birth, number of siblings, mode of delivery, gestational age, birth weight, maternal smoking, hospitalisation for infection.								Carlens	2009		No
Carlens, 2009	Perinatal	season of birth	Oct-Dec (versus Apr- Jun)	2977	765	3598	860	1.08	0.97	1.2	OR	1.1	1	1.2	OR	1.08	0.96	1.2	maternal age, civil status, season of birth, number of siblings, mode of delivery, gestational age, birth weight, maternal smoking, hospitalisation for infection.								Carlens	2009		No
Carlens, 2009	Perinatal	mode of delivery	Vaginal	11930	2946			Reference			OR	Reference			OR	Reference			maternal age, civil status, season of birth, number of siblings, mode of delivery, gestational age, birth weight, maternal smoking, hospitalisation for infection.								Carlens	2009		No
Carlens, 2009	Perinatal	mode of delivery	Caesarean (versus vaginal)	1406	388	11930	2946	1.12	0.99	1.26	OR	1.1	1	1.3	OR	1.13	1	1.28	maternal age, civil status, season of birth, number of siblings, mode of delivery, gestational age, birth weight, maternal smoking, hospitalisation for infection.								Carlens	2009		No
Carlens, 2009	Perinatal	type of birth	Singleton	13044	3268			Reference			OR	Reference							maternal age, civil status, season of birth, number of siblings, mode of delivery, gestational age, birth weight, maternal smoking, hospitalisation for infection.								Carlens	2009		No
Carlens, 2009	Perinatal	type of birth	Multiple (versus singleton)	288	65	13044	3268	0.9	0.69	1.18	OR	0.9	0.7	1.2					maternal age, civil status, season of birth, number of siblings, mode of delivery, gestational age, birth weight, maternal smoking, hospitalisation for infection.								Carlens	2009		No
Carlens, 2009	Perinatal	birth weight	<3000g (versus 3000-3999g)	2181	533	8936	2237	0.98	0.88	1.09	OR	1	0.9	1.1	OR	1.01	0.9	1.14	maternal age, civil status, season of birth, number of siblings, mode of delivery, gestational age, birth weight, maternal smoking, hospitalisation for infection.								Carlens	2009		No
Carlens, 2009	Perinatal	birth weight	3000-3999g	8936	2237			Reference			OR	Reference			OR	Reference			maternal age, civil status, season of birth, number of siblings, mode of delivery, gestational age, birth weight, maternal smoking, hospitalisation for infection.								Carlens	2009		No
Carlens, 2009	Perinatal	birth weight	>4000g (versus 3000-3999g)	2156	553	8936	2237	1.02	0.92	1.13	OR	1	0.9	1.1	OR	1.01	0.91	1.12	maternal age, civil status, season of birth, number of siblings, mode of delivery, gestational age, birth weight, maternal smoking, hospitalisation for infection.								Carlens	2009		No
Carlens, 2009	Perinatal	size for gestational age	SGA (versus AGA)	470	116	12093	3061	0.98	0.8	1.21	OR	1	0.8	1.2					maternal age, civil status, season of birth, number of siblings, mode of delivery, gestational age, birth weight, maternal smoking, hospitalisation for infection.								Carlens	2009		No
Carlens, 2009	Perinatal	size for gestational age	AGA	12093	3061			Reference			OR	Reference							maternal age, civil status, season of birth, number of siblings, mode of delivery, gestational age, birth weight, maternal smoking, hospitalisation for infection.								Carlens	2009		No
Carlens, 2009	Perinatal	size for gestational age	LGA (versus AGA)	349	68	12093	3061	0.77	0.59	1	OR	0.8	0.6	1					maternal age, civil status, season of birth, number of siblings, mode of delivery, gestational age, birth weight, maternal smoking, hospitalisation for infection.								Carlens	2009		No
Carlens, 2009	Perinatal	gestational age	<37 weeks (versus 37-42 weeks)	667	137	11476	2851	0.83	0.69	1	OR	0.8	0.7	1	OR	0.73	0.6	0.91	maternal age, civil status, season of birth, number of siblings, mode of delivery, gestational age, birth weight, maternal smoking, hospitalisation for infection.								Carlens	2009		No
Carlens, 2009	Perinatal	gestational age	37-42 weeks	11476	2851			Reference			OR	Reference			OR	Reference			maternal age, civil status, season of birth, number of siblings, mode of delivery, gestational age, birth weight, maternal smoking, hospitalisation for infection.								Carlens	2009		No
Carlens, 2009	Perinatal	gestational age	42 + weeks (versus 37-42 weeks)	1115	326	11476	2851	1.18	1.04	1.34	OR	1.2	1.03	1.3	OR	1.19	1.04	1.35	maternal age, civil status, season of birth, number of siblings, mode of delivery, gestational age, birth weight, maternal smoking, hospitalisation for infection.								Carlens	2009		No
Carlens, 2009	Perinatal	congenital malformation	No	12213	3052			Reference			OR	Reference							maternal age, civil status, season of birth, number of siblings, mode of delivery, gestational age, birth weight, maternal smoking, hospitalisation for infection.								Carlens	2009		No
Carlens, 2009	Perinatal	congenital malformation	Congenital malformation	300	77	12213	3052	1.03	0.8	1.33	OR	1	0.8	1.3					maternal age, civil status, season of birth, number of siblings, mode of delivery, gestational age, birth weight, maternal smoking, hospitalisation for infection.								Carlens	2009		No
Carlens, 2009	Smoking	maternal smoking	Non-smoking	3438	857			Reference			OR	Reference			OR	Reference			maternal age, civil status, season of birth, number of siblings, mode of delivery, gestational age, birth weight, maternal smoking, hospitalisation for infection.								Carlens	2009		No
Carlens, 2009	Smoking	maternal smoking	Smoking (versus non-smoking)	1263	302	3438	857	0.96	0.83	1.11	OR	1	0.8	1.1	OR	0.95	0.82	1.1	maternal age, civil status, season of birth, number of siblings, mode of delivery, gestational age, birth weight, maternal smoking, hospitalisation for infection.								Carlens	2009		No
Carlens, 2009	Smoking	maternal smoking	Missing post 1983	727	198																						Carlens	2009		No
Carlens, 2009	Smoking	maternal smoking	Missing pre 1983	7908	1977																						Carlens	2009		No
Carlens, 2009	Perinatal	apgar score at 5 mins	<6 (versus 9-10)	200	34	11231	2807	0.68	0.47	0.98	OR	0.7	0.5	1													Carlens	2009		No
Carlens, 2009	Perinatal	apgar score at 5 mins	7-8 (versus 9-10)	413	100	11231	2807	0.97	0.78	1.21	OR	1	0.8	1.2													Carlens	2009		No
Carlens, 2009	Perinatal	apgar score at 5 mins	9-10	11231	2807			Reference			OR	Reference															Carlens	2009		No
Carlens, 2009	Other infections	infections in first year of life	All	954	418	12382	2916	1.86	1.65	2.1	OR	1.9	1.7	2.1	OR	1.92	1.69	2.18	maternal age, civil status, season of birth, number of siblings, mode of delivery, gestational age, birth weight, maternal smoking, hospitalisation for infection.								Carlens	2009		No
Radon, 2010	Socioeconomic	parental education	<12 years of schooling	285	99										OR	1.24	0.89	1.73	Sex, age, region, parental education, breastfeeding, birth weight, maternal smoking in pregnancy, rhinitis, living in rural area, living on farm in 1st year of life								Radon	2010		No
Radon, 2010	Dietary	breastfeeding	Duration of breastfeeding- 6+ months	250	116	582	122	2.21	1.65	2.97					OR	1.63	1.18	2.26	Sex, age, region, parental education, breastfeeding, birth weight, maternal smoking in pregnancy, rhinitis, living in rural area, living on farm in 1st year of life								Radon	2010		No
Radon, 2010	Perinatal	birth weight	<2500g (versus >2500g)	188	34	644	204	0.57	0.38	0.85					OR	0.5	0.33	0.78	Sex, age, region, parental education, breastfeeding, birth weight, maternal smoking in pregnancy, rhinitis, living in rural area, living on farm in 1st year of life								Radon	2010		No
Radon, 2010	Smoking	maternal prenatal smoking	Mother smoked during pregnancy	67	10	765	228	0.5	0.25	0.99					OR	0.63	0.31	1.3	Sex, age, region, parental education, breastfeeding, birth weight, maternal smoking in pregnancy, rhinitis, living in rural area, living on farm in 1st year of life								Radon	2010		No
Radon, 2010	Living environment	residential factors	Rural	255	75	577	163	1.04	0.76	1.42					OR	0.93	0.55	1.6	Sex, age, region, parental education, breastfeeding, birth weight, maternal smoking in pregnancy, rhinitis, living in rural area, living on farm in 1st year of life								Radon	2010		No
Radon, 2010	Living environment	residential factors	Lived on farm in 1st year of life	51	14	781	224	0.96	0.52	1.77					OR	0.88	0.45	1.7	Sex, age, region, parental education, breastfeeding, birth weight, maternal smoking in pregnancy, rhinitis, living in rural area, living on farm in 1st year of life								Radon	2010		No
Radon, 2010	Living environment	daycare	Day care attendance 0-1 years (versus none)	64	15	118	28	0.99	0.49	1.99									None								Radon	2010		No
Radon, 2010	Living environment	daycare	Day care attendance 2-5 years (versus none)	647	187	118	28	1.22	0.78	1.9									None								Radon	2010		No
Radon, 2010	Living environment	daycare	Day care attendance - none	118	28			Reference											None								Radon	2010		No
Radon, 2010	Living environment	residential factors	City (versus village)	88	23	489	140	0.91	0.55	1.49									None								Radon	2010		No
Radon, 2010	Living environment	residential factors	Rural town (versus village)	255	75	489	140	1.03	0.75	1.42									None								Radon	2010		No
Radon, 2010	Living environment	residential factors	Village	489	140			Reference											None								Radon	2010		No
Radon, 2010	Early life	allergy	Allergic rhinitis	141	22	691	216	0.5	0.31	0.8					OR	0.57	0.34	0.95	Sex, age, region, parental education, breastfeeding, birth weight, maternal smoking in pregnancy, rhinitis, living in rural area, living on farm in 1st year of life								Radon	2010		No
Radon, 2010	Living environment	pets/animals	Contact with cattle (ever)	96	27	736	211	0.98	0.62	1.54									None								Radon	2010		No
Radon, 2010	Living environment	pets/animals	Contact with pigs (ever)	65	11	767	227	0.57	0.3	1.1									None								Radon	2010		No
Radon, 2010	Living environment	pets/animals	Contact with sheep/goats (ever)	54	10	778	228	0.63	0.32	1.26									None								Radon	2010		No
Aslan, 2011	Bacterial infections	Mycoplasma pneumoniae	Mycoplasma pneumoniae serology - IgM	0	4	24	22	9.8	0.5	192.42	Frequency								None								Aslan	2011		No
Aslan, 2011	Bacterial infections	Mycoplasma pneumoniae	Mycoplasma pneumoniae serology - IgG	3	11	21	15	5.13	1.22	21.62	Frequency								None								Aslan	2011		No
Aslan, 2011	Bacterial infections	Borrelia burgdorferi	Borrelia burgdorferi - IgM	0	0	24	26	0.92	0.02	48.18	Frequency								None								Aslan	2011		No
Aslan, 2011	Bacterial infections	Borrelia burgdorferi	Borrelia burgdorferi - IgG	0	1	24	25	2.88	0.11	74.15	Frequency								None								Aslan	2011		No
Aslan, 2011	Bacterial infections	Chlamydophila pneumoniae	Chlamydophila pneumoniae serology - IgM	1	1	23	25	0.92	0.05	15.58	Frequency								None								Aslan	2011		No
Aslan, 2011	Bacterial infections	Chlamydophila pneumoniae	Chlamydophila pneumoniae serology - IgG	12	15	12	11	1.36	0.45	4.15	Frequency								None								Aslan	2011		No
Aslan, 2011	Bacterial infections	Chlamydophila pneumoniae	Chlamydophila pneumoniae serology - IgA	1	3	23	23	3	0.29	31.01	Frequency								None								Aslan	2011		No
Aslan, 2011	Bacterial infections	Chlamydia trachomatis	Chlamydia trachomatis serology - IgM	0	0	24	26	0.92	0.02	48.18	Frequency								None								Aslan	2011		No
Aslan, 2011	Bacterial infections	Chlamydia trachomatis	Chlamydia trachomatis serology - IgG	0	2	24	24	5	0.23	109.62	Frequency								None								Aslan	2011		No
Aslan, 2011	Bacterial infections	Chlamydia trachomatis	Chlamydia trachomatis serology - IgA	0	0	24	26	0.92	0.02	48.18	Frequency								None								Aslan	2011		No
Aslan, 2011	Bacterial infections	Campylobacter jejuni	Campylobacter jejuni serology - IgM	1	1	23	25	0.92	0.05	15.58	Frequency								None								Aslan	2011		No
Aslan, 2011	Bacterial infections	Campylobacter jejuni	Campylobacter jejuni serology - IgG	8	14	16	12	2.33	0.74	7.33	Frequency								None								Aslan	2011		No
Aslan, 2011	Bacterial infections	Campylobacter jejuni	Campylobacter jejuni serology - IgA	1	2	23	24	1.92	0.16	22.65	Frequency								None								Aslan	2011		No
Aslan, 2011	Viral infections	EBV	EBV serology - IgM	0	0	24	26	0.92	0.02	48.18	Frequency								None								Aslan	2011		No
Aslan, 2011	Viral infections	EBV	EBV serology - IgG	21	22	3	4	0.79	0.16	3.96	Frequency								None								Aslan	2011		No
Aslan, 2011	Viral infections	parvovirus B19	Parvovirus B19 serology - IgM	0	0	24	26	0.92	0.02	48.18	Frequency								None								Aslan	2011		No
Aslan, 2011	Viral infections	parvovirus B19	Parvovirus B19 serology - IgG	9	6	15	20	0.5	0.15	1.71	Frequency								None								Aslan	2011		No
Aslan, 2011	Bacterial infections	culture positive	Yes	2	12	22	14	9.43	1.83	48.62	Frequency								None								Aslan	2011		No
Bager, 2012	Antimicrobial exposure	mebendazole	Ever used mebendazole	132251	132										IRR	1.13	0.94	1.37	age, sex, calendar period, birth order, average gross annual income based on total household income, degree of urbanization, birth place of parents, and any parental diagnoses of the specific outcome								Bager	2012		No
Ellis, 2012	Socioeconomic	socioeconomic status	Maternal SEIFA score								OR	1.01	1	1.01	OR	1.01	1	1.01	Child age, child sex, child caucasion (yes/no), maternal age								Ellis	2012		No
Ellis, 2012	Socioeconomic	parental education	Completed year 12 - mother	323	154	126	70	0.86	0.61	1.22	OR	0.86	0.61	1.22	OR	2.72	1.19	6.2	SEIFA score, child age, child sex, child caucasion (yes/no), maternal age								Ellis	2012		No
Ellis, 2012	Maternal	maternal civil status	Married	319	180	131	43	1.72	1.16	2.54	OR	1.71	1.15	2.52	OR	2.62	1.16	5.92	SEIFA score, child age, child sex, child caucasion (yes/no), maternal age								Ellis	2012		No
Ellis, 2012	Socioeconomic	parental employment/occupation	Hours in paid work - mother								OR	1.01	1	1.02	OR	0.98	0.96	1	SEIFA score, child age, child sex, child caucasion (yes/no), maternal age								Ellis	2012		No
Ellis, 2012	Smoking	maternal smoking	Mother current smoker (versus non-smoker)	123	45	327	177	0.68	0.46	1	OR	0.68	0.46	1	OR	0.27	0.11	0.71	SEIFA score, child age, child sex, child caucasion (yes/no), maternal age								Ellis	2012		No
Ellis, 2012	Maternal	maternal age	At child's birth (years)								OR	1.05	1.02	1.08	OR	1.08	1.02	1.15	SEIFA score, child age, child sex, child caucasion (yes/no)								Ellis	2012		No
Ellis, 2012	Smoking	maternal prenatal smoking	Mother smoked during pregnancy	114	36	334	187	0.56	0.37	0.85	OR	0.56	0.37	0.85	OR	0.61	0.28	1.33	SEIFA score, child age, child sex, child caucasion (yes/no), maternal age								Ellis	2012		No
Ellis, 2012	Maternal	diet/supplement use during pregnancy	Vitamin D	32	8	377	208	0.45	0.2	0.99	OR	0.45	0.21	1	OR	0.26	0.03	2.1	SEIFA score, child age, child sex, child caucasion (yes/no), maternal age								Ellis	2012		No
Ellis, 2012	Maternal	diet/supplement use during pregnancy	Fish oil	26	6	383	210	0.42	0.17	1.04	OR	0.42	0.17	1.04	OR	0.7	0.15	3.33	SEIFA score, child age, child sex, child caucasion (yes/no), maternal age								Ellis	2012		No
Ellis, 2012	Maternal	diet/supplement use during pregnancy	Alcohol	82	43	366	179	1.07	0.71	1.61	OR	1.07	0.71	1.62	OR	0.97	0.44	2.16	SEIFA score, child age, child sex, child caucasion (yes/no), maternal age								Ellis	2012		No
Ellis, 2012	Maternal	diet/supplement use during pregnancy	Coffee	245	127	203	93	1.13	0.82	1.57	OR	1.13	0.82	1.57	OR	0.66	0.36	1.22	SEIFA score, child age, child sex, child caucasion (yes/no), maternal age								Ellis	2012		No
Ellis, 2012	Smoking	maternal smoking	Mother smokes indoors (ever versus never)	18	10	198	201	0.55	0.25	1.22	OR	0.55	0.25	1.21	OR	0.33	0.1	1.06	SEIFA score, child age, child sex, child caucasion (yes/no), maternal age								Ellis	2012		No
Ellis, 2012	Socioeconomic	parental education	Completed year 12 - father	245	124	154	91	0.86	0.61	1.21	OR	0.86	0.61	1.2	OR	0.98	0.51	1.86	SEIFA score, child age, child sex, child caucasion (yes/no), maternal age								Ellis	2012		No
Ellis, 2012	Paternal	paternal civil status	Married	304	182	91	33	1.65	1.06	2.56	OR	1.67	1.08	2.59	OR	2.48	1.06	5.8	SEIFA score, child age, child sex, child caucasion (yes/no), maternal age								Ellis	2012		No
Ellis, 2012	Socioeconomic	parental employment/occupation	Hours in paid work - father								OR	1.01	1	1.02	OR	1.02	0.99	1.04	SEIFA score, child age, child sex, child caucasion (yes/no), maternal age								Ellis	2012		No
Ellis, 2012	Smoking	paternal smoking	Father current smoker	113	44	284	169	0.65	0.44	0.97	OR	0.65	0.44	0.97	OR	0.8	0.39	1.64	SEIFA score, child age, child sex, child caucasion (yes/no), maternal age								Ellis	2012		No
Ellis, 2012	Paternal	paternal age	At child's birth (years)								OR	1.04	1.01	1.07	OR	1.06	1.01	1.11	SEIFA score, child age, child sex, child caucasion (yes/no)								Ellis	2012		No
Ellis, 2012	Smoking	paternal prenatal smoking	Father smoked during pregnancy	120	45	265	162	0.61	0.41	0.9	OR	0.61	0.41	0.91	OR	0.46	0.21	0.99	SEIFA score, child age, child sex, child caucasion (yes/no), maternal age								Ellis	2012		No
Ellis, 2012	Smoking	paternal smoking	Father smokes indoors (ever versus never)	16	9	176	194	0.51	0.22	1.18	OR	0.51	0.22	1.18	OR	0.26	0.08	0.81	SEIFA score, child age, child sex, child caucasion (yes/no), maternal age								Ellis	2012		No
Ellis, 2012	Dietary	breastfeeding	Ever breastfed	369	197	85	31	1.46	0.93	2.28	OR	1.46	0.94	2.29	OR	0.86	0.39	1.89	SEIFA score, child age, child sex, child caucasion (yes/no), maternal age								Ellis	2012		No
Ellis, 2012	Dietary	breastfeeding	Duration of breastfeeding (weeks)								OR	1	0.99	1	OR	1	0.99	1.01	SEIFA score, child age, child sex, child caucasion (yes/no), maternal age								Ellis	2012		No
Ellis, 2012	Dietary	cow's milk	Age at commencement of cow's milk (weeks)								OR	0.99	0.98	1	OR	0.99	0.98	1.01	SEIFA score, child age, child sex, child caucasion (yes/no), maternal age								Ellis	2012		No
Ellis, 2012	Perinatal	mode of delivery	Vaginal	126	45			Reference											None								Ellis	2012		No
Ellis, 2012	Perinatal	mode of delivery	Assisted vaginal (versus vaginal)	25	9	126	45	1.01	0.44	2.33									None								Ellis	2012		No
Ellis, 2012	Perinatal	mode of delivery	Caesarean (versus vaginal)	57	16	126	45	0.79	0.41	1.51									None								Ellis	2012		No
Ellis, 2012	Perinatal	mode of delivery	Other (versus vaginal)	2	1	126	45	1.4	0.12	15.82									None								Ellis	2012		No
Ellis, 2012	Maternal	diet/supplement use during pregnancy	Multivitamins	126	54	283	161	0.75	0.52	1.09									None								Ellis	2012		No
Ellis, 2012	Maternal	diet/supplement use during pregnancy	Folate	265	131	144	85	0.84	0.6	1.18									None								Ellis	2012		No
Ellis, 2012	Maternal	diet/supplement use during pregnancy	Calcium	61	21	348.059	195	0.61	0.36	1.03									None								Ellis	2012		No
Ellis, 2012	Maternal	diet/supplement use during pregnancy	Iron	165	77	244.173	139	0.82	0.58	1.15									None								Ellis	2012		No
Ellis, 2012	Maternal	diet/supplement use during pregnancy	Antibiotics	15	8	393.867	208	1.01	0.42	2.42									None								Ellis	2012		No
Neufeld, 2013	Early life	stressful life events	Parents separated (all JIA)	89	40	851	195	1.96	1.31	2.94	OR	1.96	1.31	2.94	OR	1.65	1.02	2.67	Parents separated, family member ill, mother employed outside home, problems getting along with others, aboriginal								Neufeld	2013		No
Neufeld, 2013	Early life	stressful life events	One/both parents deceased (all JIA)	5	3	935	231	2.43	0.58	10.24	OR	2.43	0.58	10.24					Parents separated, family member ill, mother employed outside home, problems getting along with others, aboriginal								Neufeld	2013		No
Neufeld, 2013	Early life	stressful life events	Family ill (all JIA)	58	31	900	210	2.29	1.44	3.63	OR	2.29	1.44	3.63	OR	1.94	1.16	3.26	Parents separated, family member ill, mother employed outside home, problems getting along with others, aboriginal								Neufeld	2013		No
Neufeld, 2013	Early life	stressful life events	Serious upsets (all JIA)	9	29	306	205	4.81	2.23	10.37	OR	4.81	2.23	10.37					Parents separated, family member ill, mother employed outside home, problems getting along with others, aboriginal								Neufeld	2013		No
Neufeld, 2013	Early life	stressful life events	Significant losses (all JIA)	8	6	308	226	1.02	0.35	2.98	OR	1.02	0.35	2.99					Parents separated, family member ill, mother employed outside home, problems getting along with others, aboriginal								Neufeld	2013		No
Neufeld, 2013	Early life	stressful life events	Anyone close to child die (all JIA)	34	20	286	216	0.78	0.44	1.39	OR	0.78	0.44	1.39					Parents separated, family member ill, mother employed outside home, problems getting along with others, aboriginal								Neufeld	2013		No
Neufeld, 2013	Early life	stressful life events	Problems getting along with others (all JIA)	60	35	885	203	2.54	1.63	3.96	OR	2.54	1.63	3.96	OR	2.37	1.46	3.85	Parents separated, family member ill, mother employed outside home, problems getting along with others, aboriginal								Neufeld	2013		No
Neufeld, 2013	Early life	stressful life events	Mother employed outside the home (all JIA)	627	130	319	103	0.64	0.48	0.86	OR	0.64	0.48	0.86	OR	0.65	0.47	0.9	Parents separated, family member ill, mother employed outside home, problems getting along with others, aboriginal								Neufeld	2013		No
Neufeld, 2013	Living environment	residential factors	Rural residence (all JIA)	478	176	490	196	0.92	0.72	1.17	OR	0.92	0.73	1.17					Parents separated, family member ill, mother employed outside home, problems getting along with others, aboriginal								Neufeld	2013		No
Neufeld, 2013	Living environment	residential factors	Lived in a city (all JIA)	494	134	485	138	0.95	0.73	1.24	OR	0.95	0.73	1.25					Parents separated, family member ill, mother employed outside home, problems getting along with others, aboriginal								Neufeld	2013		No
Arnheim-Dahlstrom, 2013	Other infections	HPV vaccination	HPV vaccination	296740	86	699898	861	0.24	0.19	0.3					IRR	0.99	0.78	1.26	country, age in two year intervals, calendar year, and parental country of birth, parental education, and paternal socioeconomic status								Arnheim-Dahlstrom	2013		No
Arvonen, 2015	Antimicrobial exposure	antibiotic use	Antibiotics from birth to 12months -any	2342	644	2837	654	1.19	1.05	1.34	OR	1.2	1.1	1.4					None								Arvonen	2015		No
Arvonen, 2015	Antimicrobial exposure	antibiotic use	From birth to 24months - 2+ any antibiotic (versus none)	2725	782	1457	283	1.48	1.27	1.72	OR	1.5	1.3	1.7					None								Arvonen	2015		No
Arvonen, 2015	Antimicrobial exposure	antibiotic use	From birth to 24months - 1 any antibiotic (versus none)	997	233	1457	283	1.2	0.99	1.45	OR	1.2	0.99	1.5					None								Arvonen	2015		No
Arvonen, 2015	Antimicrobial exposure	antibiotic use	From birth to 24months - 0 antibiotics	1457	283			Reference			OR	Reference							None								Arvonen	2015		No
Arvonen, 2015	Antimicrobial exposure	antibiotic use	From birth to index date - 4+ Any antibiotics (versus none)	2623	763	808	140	1.68	1.38	2.05	OR	1.9	1.5	2.3					None								Arvonen	2015		No
Arvonen, 2015	Antimicrobial exposure	antibiotic use	From birth to index date - 2-3 Any antibiotics (versus none)	1064	254	808	140	1.38	1.1	1.73	OR	1.5	1.2	1.8					None								Arvonen	2015		No
Arvonen, 2015	Antimicrobial exposure	antibiotic use	From birth to index date - 1 any antibiotics (versus none)	684	141	808	140	1.19	0.92	1.54	OR	1.2	0.9	1.6					None								Arvonen	2015		No
Arvonen, 2015	Antimicrobial exposure	antibiotic use	From birth to index date - 0 any antibiotics	808	140			Reference			OR	Reference							None								Arvonen	2015		No
Berkun, 2015	Perinatal	season of birth	Season of birth								Cosinar analysis								None								Berkun	2015	"A rhythmic pattern of 12 months was found in the MOB patterns of JIA pa- tients (n=558, p<0.05, R=0.58). This rhythm with a peak between November to March and a nadir in summer was a mirror image of the rhythmic pattern observed in MOB of the healthy popu- lation (n=1412000, p<0.01, R=0.927)"	No
Sevelsted, 2015	Perinatal	mode of delivery	Caesarean		6946										IRR	1.1	1.02	1.18	Age, calendar year, birth weight, parity, gender, season of birth, maternal age, maternal illness								Sevelsted	2015		No
Miller, 2015	Early life	birth order	First (incl only children)	156	136			Reference							OR	Reference			Age at recruitment, sex, gestational age at birth, maternal age at birth								Miller	2015		No
Miller, 2015	Early life	birth order	Second (versus first, incl only children)	128	98	156	136	0.88	0.62	1.25					OR	1	0.64	1.55	Age at recruitment, sex, gestational age at birth, maternal age at birth								Miller	2015		No
Miller, 2015	Early life	birth order	Third (versus first, incl only children)	36	44	156	136	1.4	0.85	2.3					OR	2.02	1.08	3.77	Age at recruitment, sex, gestational age at birth, maternal age at birth								Miller	2015		No
Miller, 2015	Early life	birth order	Fourth (versus first, incl only children)	7	15	156	136	2.46	0.97	6.21					OR	4.17	1.51	11.48	Age at recruitment, sex, gestational age at birth, maternal age at birth								Miller	2015		No
Miller, 2015	Early life	birth order	Fifth+ (versus first, incl only children)	3	4	156	136	1.53	0.34	6.96					OR	2.44	0.47	12.79	Age at recruitment, sex, gestational age at birth, maternal age at birth								Miller	2015		No
Miller, 2015	Early life	siblings	Any siblings (versus only child)												OR	0.5	0.24	1.02	Age at recruitment, sex, gestational age at birth, maternal age at birth								Miller	2015		No
Miller, 2015	Early life	siblings	Number of siblings 0	44	47			Reference							OR	Reference			Age at recruitment, sex, gestational age at birth, maternal age at birth								Miller	2015		No
Miller, 2015	Early life	siblings	Number of siblings 1 (versus 0)	170	123	44	47	0.68	0.42	1.09					OR	0.39	0.19	0.84	Age at recruitment, sex, gestational age at birth, maternal age at birth								Miller	2015		No
Miller, 2015	Early life	siblings	Number of siblings 2 (versus 0)	90	86	44	47	0.89	0.54	1.48					OR	0.52	0.24	1.15	Age at recruitment, sex, gestational age at birth, maternal age at birth								Miller	2015		No
Miller, 2015	Early life	siblings	Number of siblings 3+ (versus 0)	30	28	44	47	0.87	0.45	1.68					OR	0.51	0.21	1.28	Age at recruitment, sex, gestational age at birth, maternal age at birth								Miller	2015		No
Shenoi, 2015	Smoking	maternal prenatal smoking	Mother smoked prenatally	946	134										OR	0.71	0.58	0.87	Maternal age, marital status								Shenoi	2015		No
Shenoi, 2015	Smoking	maternal prenatal smoking	Non-smoker prenatally	3971	900			Reference							OR	Reference			Maternal age, marital status								Shenoi	2015		No
Shenoi, 2015	Smoking	maternal prenatal smoking	Mother smoked 1-9 cigarettes/day prenatally (versus non-smoker)	238	35	3971	900	0.65	0.45	0.93					OR	0.77	0.53	1.11	Maternal age, marital status								Shenoi	2015		No
Shenoi, 2015	Smoking	maternal prenatal smoking	Mother smokes 10-19 cigarettes/day prenatally (versus non-smoker)	245	32	3971	900	0.58	0.4	0.84					OR	0.64	0.44	0.94	Maternal age, marital status								Shenoi	2015		No
Shenoi, 2015	Smoking	maternal prenatal smoking	Mother smokes 20+ cigarettes/day prenatally (versus non-smoker)	151	20	3971	900	0.58	0.36	0.93					OR	0.62	0.38	0.99	Maternal age, marital status								Shenoi	2015		No
Haerskjold, 2016	Antimicrobial exposure	palivizumab	Palivizumab use (Denmark)	264	0	768329	930	1.56	0.1	25.03	HR	0.9	0.13	6.4					None								Haerskjold	2016		No
Haerskjold, 2016	Antimicrobial exposure	palivizumab	Palivizumab use (Sweden)	927	1	580434	380	1.65	0.23	11.76	HR	1.68	0.84	3.38					None								Haerskjold	2016		No
Haerskjold, 2016	Antimicrobial exposure	palivizumab	Palivizumab use (Denmark and Sweden)	1191	1	1350073	1310	0.87	0.12	6.19					HR	1.54	0.8	2.95	Country, age								Haerskjold	2016		No
Kristensen, 2016	Perinatal	mode of delivery	Elective Caesarean (versus vaginal)	63679	132	665059	1380	1	0.84	1.2	HR	1.23	1.1	1.47	HR	1.25	1.04	1.51	Gestional age, gender, birth weight, maternal age, maternal smoking in pregnancy, pregnancy complications								Kristensen	2016		No
Kristensen, 2016	Perinatal	mode of delivery	Acute Caesarean (versus vaginal)	60205	114	665059	1380	0.91	0.75	1.1	HR	0.99	0.82	1.2	HR	0.99	0.82	1.2	Gestional age, gender, birth weight, maternal age, maternal smoking in pregnancy, pregnancy complications								Kristensen	2016		No
Kristensen, 2016	Perinatal	mode of delivery	Vaginal	665059	1380						HR	Reference			HR	Reference			Gestional age, gender, birth weight, maternal age, maternal smoking in pregnancy, pregnancy complications								Kristensen	2016		No
Shenoi, 2016	Socioeconomic	income	Annual household income <$25000 (vs 50,000-74999)	4	15	29	43	2.53	0.76	8.39	OR	2.7	0.59	12.41					Age at time of survey (child) and household income								Shenoi	2016		No
Shenoi, 2016	Socioeconomic	income	Annual household income $25,000-49,999 (vs $50,000-74999)	11	31	29	43	1.9	0.83	4.37	OR	1.9	0.84	4.29					Age at time of survey (child) and household income								Shenoi	2016		No
Shenoi, 2016	Socioeconomic	income	Annual household income $50000-74999	29	43			Reference			OR	Reference							Age at time of survey (child) and household income								Shenoi	2016		No
Shenoi, 2016	Socioeconomic	income	Annual household income $75,000-99,999 (vs 50,000-74999)	24	26	29	43	0.73	0.35	1.51	OR	0.77	0.35	1.67					Age at time of survey (child) and household income								Shenoi	2016		No
Shenoi, 2016	Socioeconomic	income	Annual household income $100,000-150,000 (vs 50,000-74999)	26	52	29	43	1.35	0.69	2.63	OR	1.43	0.99	2.06					Age at time of survey (child) and household income								Shenoi	2016		No
Shenoi, 2016	Socioeconomic	income	Annual household income >$150,000 (vs 50,000-74999)	26	32	29	43	0.83	0.41	1.67	OR	0.89	0.58	1.37					Age at time of survey (child) and household income								Shenoi	2016		No
Shenoi, 2016	Perinatal	birth weight	<2500g (versus 2500-3999g)	7	14	94	166	1.13	0.44	2.9	OR	1.16	0.53	2.56	OR	1.21	0.51	2.87	Age at time of survey (child) and household income								Shenoi	2016		No
Shenoi, 2016	Perinatal	birth weight	2500-3999g	94	166			Reference			OR	Reference			OR	Reference			Age at time of survey (child) and household income								Shenoi	2016		No
Shenoi, 2016	Perinatal	birth weight	>4000g (versus 2500-3999g)	24	31	94	166	0.73	0.4	1.32	OR	0.73	0.39	1.37	OR	0.72	0.36	1.47	Age at time of survey (child) and household income								Shenoi	2016		No
Shenoi, 2016	Perinatal	mode of delivery	Vaginal	89	147			Reference			OR	Reference			OR	Reference			Age at time of survey (child) and household income								Shenoi	2016		No
Shenoi, 2016	Perinatal	mode of delivery	Caesarean (versus vaginal)	44	57	89	147	0.78	0.49	1.25	OR	0.83	0.46	1.51	OR	1.08	0.54	2.14	Age at time of survey (child) and household income								Shenoi	2016		No
Shenoi, 2016	Perinatal	mode of delivery	Forceps/vaccuum (versus vaginal)	1	14	89	147	8.48	1.1	65.6	OR	8.4	3.52	20.05	OR	6.29	2.77	14.27	Age at time of survey (child) and household income								Shenoi	2016		No
Shenoi, 2016	Perinatal	gestational age	<37 weeks (versus 37-42 weeks	11	32	88	151	1.7	0.82	3.54	OR	1.81	1.23	2.65	OR	1.8	1.22	2.66	Age at time of survey (child) and household income								Shenoi	2016		No
Shenoi, 2016	Perinatal	gestational age	37-42 weeks	88	151			Reference			OR	Reference			OR	Reference			Age at time of survey (child) and household income								Shenoi	2016		No
Shenoi, 2016	Perinatal	gestational age	42+ weeks	22	32	88	151	0.85	0.47	1.55	OR	0.81	0.41	1.59	OR	0.73	0.37	1.47	Age at time of survey (child) and household income								Shenoi	2016		No
Shenoi, 2016	Early life	BMI at time of survey	Underweight BMI <18.5 (versus normal BMI 18.5-<25)	50	97	54	90	1.16	0.72	1.87	OR	1.17	0.5	2.76	OR	1.33	0.54	3.24	Age at time of survey (child) and household income								Shenoi	2016		No
Shenoi, 2016	Early life	BMI at time of survey	Normal (18.5-<25)	54	90			Reference			OR	Reference			OR	Reference			Age at time of survey (child) and household income								Shenoi	2016		No
Shenoi, 2016	Early life	BMI at time of survey	Overweight BMI 25-<30 (versus normal BMI 18.5-<25)	6	24	54	90	2.4	0.92	6.24	OR	2.16	0.71	6.59	OR	1.44	0.33	6.32	Age at time of survey (child) and household income								Shenoi	2016		No
Shenoi, 2016	Early life	BMI at time of survey	Obese BMI >30 (versus normal BMI 18.5-<25)	3	12	54	90	2.4	0.65	8.89	OR	2.53	0.53	12.14	OR	3.89	1.82	8.34	Age at time of survey (child) and household income								Shenoi	2016		No
Shenoi, 2016	Smoking	houseehold smoking	Anyone in household smoke	25	41						OR	0.94	0.67	1.31	OR	0.82	0.49	1.37	Age at time of survey (child) and household income								Shenoi	2016		No
Shenoi, 2016	Smoking	maternal prenatal smoking	Mother smoked prenatally	6	11						OR	1.07	0.45	2.55	OR	0.82	0.25	2.67	Age at time of survey (child) and household income								Shenoi	2016		No
Shenoi, 2016	Smoking	maternal prenatal smoking	Non-smoker								OR	Reference			OR	Reference			Age at time of survey (child) and household income								Shenoi	2016		No
Shenoi, 2016	Smoking	maternal prenatal smoking	Mother smokes 1-9 cigarettes/day (versus non-smoker)	2	7						OR	2.01	0.49	8.34	OR	1.71	0.34	9.15	Age at time of survey (child) and household income								Shenoi	2016		No
Shenoi, 2016	Smoking	maternal prenatal smoking	Mother smokes >10 cigarettes/day (versus non-smoker)	3	4						OR	0.86	0.24	3.04	OR	0.59	0.1	3.3	Age at time of survey (child) and household income								Shenoi	2016		No
Shenoi, 2016	Smoking	maternal smoking	Mother smokes - yes	9	25	129	200	1.79	0.81	3.96	OR	1.65	0.74	3.68	OR	1.75	0.49	6.3	Age at time of survey (child) and household income								Shenoi	2016		No
Shenoi, 2016	Smoking	maternal smoking	Mother smokes inside house	2	1						OR	0.33	0.02	5.02	OR	0.14	0.01	1.66	Age at time of survey (child) and household income								Shenoi	2016		No
Shenoi, 2016	Smoking	maternal smoking	Mother smokes outside house	7	24						OR	2.04	1.03	4.05	OR	2.14	0.56	8.14	Age at time of survey (child) and household income								Shenoi	2016		No
Shenoi, 2016	Smoking	maternal smoking	Non-smoker					Reference			OR	Reference			OR	Reference			Age at time of survey (child) and household income								Shenoi	2016		No
Shenoi, 2016	Smoking	maternal smoking	Mother smokes 1-19 cigarettes/day (versus non-smoking)	3	17						OR	3.17	1.61	9.44	OR	2.43	0.7	8.43	Age at time of survey (child) and household income								Shenoi	2016		No
Shenoi, 2016	Smoking	maternal smoking	Mother smokes >20 cigarettes/day (versus non-smoking)	3	4						OR	0.83	0.12	5.93	OR	1.01	0.1	10	Age at time of survey (child) and household income								Shenoi	2016		No
Shenoi, 2016	Smoking	paternal smoking	Father smokes - yes	17	26						OR	0.91	0.6	1.4	OR	0.82	0.43	1.6	Age at time of survey (child) and household income								Shenoi	2016		No
Shenoi, 2016	Smoking	paternal smoking	Father smokes inside house	2	2						OR	0.67	0.12	3.83	OR	0.64	0.45	0.92	Age at time of survey (child) and household income								Shenoi	2016		No
Shenoi, 2016	Smoking	paternal smoking	Father smokes outside house	15	24						OR	0.95	0.55	1.64	OR	0.85	0.43	1.67	Age at time of survey (child) and household income								Shenoi	2016		No
Shenoi, 2016	Smoking	paternal smoking	Non-smoker					Reference			OR	Reference			OR	Reference			Age at time of survey (child) and household income								Shenoi	2016		No
Shenoi, 2016	Smoking	paternal smoking	Father 1-9 cigarettes/day (versus non-smoker)	5	9						OR	1.09	0.35	3.35	OR	0.88	0.28	2.73	Age at time of survey (child) and household income								Shenoi	2016		No
Shenoi, 2016	Smoking	paternal smoking	Father 10-19 cigarettes/day (versus non-smoker)	3	5						OR	0.94	0.18	5	OR	0.79	0.16	3.99	Age at time of survey (child) and household income								Shenoi	2016		No
Shenoi, 2016	Smoking	paternal smoking	Father >20 cigarettes/day (versus non-smoker)	5	7						OR	0.82	0.42	1.61	OR	0.88	0.25	3.15	Age at time of survey (child) and household income								Shenoi	2016		No
Shenoi, 2016	Smoking	relative smoking	Relative smokes -yes	6	13						OR	1.27	0.28	5.69	OR	1.12	0.19	6.55	Age at time of survey (child) and household income								Shenoi	2016		No
Shenoi, 2016	Smoking	relative smoking	Relative smokes inside house	1	1						OR	0.75	0.04	14.73	OR	0.26	0.01	5.75	Age at time of survey (child) and household income								Shenoi	2016		No
Shenoi, 2016	Smoking	relative smoking	Relative smoke outside house	5	12						OR	1.37	0.33	5.73	OR	1.38	0.24	8.1	Age at time of survey (child) and household income								Shenoi	2016		No
Shenoi, 2016	Smoking	relative smoking	Non-smoker					Reference			OR	Reference			OR	Reference			Age at time of survey (child) and household income								Shenoi	2016		No
Shenoi, 2016	Smoking	relative smoking	Relative smokes 1-9 cigarettes/day (versus non-smoker)	4	5						OR	0.66	0.07	6.08	OR	0.56	0.07	4.34	Age at time of survey (child) and household income								Shenoi	2016		No
Shenoi, 2016	Smoking	relative smoking	Relative smokes >10 cigarettes/day (versus non-smoker)	1	2						OR	1.34	0.11	16.45	OR	0.63	0.05	8.36	Age at time of survey (child) and household income								Shenoi	2016		No
Shenoi, 2016	Dietary	breastfeeding	Breastfed- yes	112	184			Reference			OR	Reference			OR	Reference			Age at time of survey (child) and household income								Shenoi	2016		No
Shenoi, 2016	Dietary	breastfeeding	Breastfed yes versus no								OR	1.04	0.82	1.32	OR	1.18	0.91	1.54	Age at time of survey (child) and household income								Shenoi	2016		No
Shenoi, 2016	Dietary	breastfeeding	Duration of breastfeeding- never breastfed (vs 6-12months)								OR	0.88	0.62	1.25	OR	0.76	0.48	1.1	Age at time of survey (child) and household income								Shenoi	2016		No
Shenoi, 2016	Dietary	breastfeeding	Duration of breastfeeding- <6months (vs 6-12months)	26	47	29	53	0.99	0.51	1.91	OR	0.94	0.54	1.64	OR	0.75	0.39	1.46	Age at time of survey (child) and household income								Shenoi	2016		No
Shenoi, 2016	Dietary	breastfeeding	Duration of breastfeeding- 6-12months	29	53			Reference			OR	Reference			OR	Reference			Age at time of survey (child) and household income								Shenoi	2016		No
Shenoi, 2016	Dietary	breastfeeding	Duration of breastfeeding- 12-24months (vs 6-12 months)	48	57	29	53	0.65	0.36	1.18	OR	0.67	0.32	1.43	OR	0.74	0.33	1.65	Age at time of survey (child) and household income								Shenoi	2016		No
Shenoi, 2016	Dietary	breastfeeding	Duration of breastfeeding- 24+months (vs 6-12 months)	5	16	29	53	1.75	0.58	5.27	OR	1.91	0.82	4.43	OR	2.23	0.94	5.31	Age at time of survey (child) and household income								Shenoi	2016		No
Shenoi, 2016	Dietary	cow's milk	Introduced <1 year of age (versus >1yr)	11	30	100	176	1.55	0.74	3.23	OR	1.57	0.91	2.7	OR	1.45	0.74	2.84	Age at time of survey (child) and household income								Shenoi	2016		No
Shenoi, 2016	Dietary	cow's milk	Introduced 1+year of age	100	176			Reference			OR	Reference			OR	Reference			Age at time of survey (child) and household income								Shenoi	2016		No
Shenoi, 2016	Other infections	infections in first year of life	Hospitalised for infection in first year of life	8	27						OR	2.25	0.96	5.28	OR	2.1	0.81	5.55	Age at time of survey (child) and household income								Shenoi	2016		No
Shenoi, 2016	Living environment	daycare	Attended daycare <6 years of age	67	120						OR	1.22	0.8	1.88	OR	1.06	0.64	1.76	Age at time of survey (child) and household income								Shenoi	2016		No
Shenoi, 2016	Early life	birth order	First	59	94			Reference			OR	Reference			OR	Reference			Age at time of survey (child) and household income								Shenoi	2016		No
Shenoi, 2016	Early life	birth order	Second (versus first)	53	83	59	94	0.98	0.61	1.57	OR	0.97	0.59	1.59	OR	0.86	0.49	1.52	Age at time of survey (child) and household income								Shenoi	2016		No
Shenoi, 2016	Early life	birth order	Third+ (versus first)	26	45	59	94	1.09	0.61	1.95	OR	1.07	0.58	1.96	OR	0.87	0.48	1.57	Age at time of survey (child) and household income								Shenoi	2016		No
Shenoi, 2016	Early life	stressful life events	Number of stressful life events -none	79	132			Reference			OR	Reference			OR	Reference			Age at time of survey (child) and household income								Shenoi	2016		No
Shenoi, 2016	Early life	stressful life events	Number of events - 1 (versus none)	38	58	79	132	0.91	0.55	1.49	OR	0.86	0.64	1.17	OR	0.83	0.52	1.33	Age at time of survey (child) and household income								Shenoi	2016		No
Shenoi, 2016	Early life	stressful life events	Number of events - 2+ (versus none)	18	33	79	132	1.1	0.58	2.08	OR	0.94	0.53	1.66	OR	0.65	0.43	1	Age at time of survey (child) and household income								Shenoi	2016		No
Shenoi, 2016	Early life	stressful life events	Death in family	21	17						OR	0.42	0.19	0.92	OR	0.31	0.11	0.87	Age at time of survey (child) and household income								Shenoi	2016		No
Shenoi, 2016	Early life	stressful life events	Divorce in family	5	21						OR	2.47	0.95	6.39	OR	1.57	0.6	4.12	Age at time of survey (child) and household income								Shenoi	2016		No
Shenoi, 2016	Early life	stressful life events	Move in family	23	49						OR	1.27	1	1.61	OR	1.2	0.85	1.71	Age at time of survey (child) and household income								Shenoi	2016		No
Shenoi, 2016	Early life	stressful life events	New school	26	38						OR	0.89	0.55	1.46	OR	0.85	0.44	1.64	Age at time of survey (child) and household income								Shenoi	2016		No
Shenoi, 2016	Early life	stressful life events	Unemployment	7	8						OR	0.6	0.37	0.97	OR	0.23	0.09	0.59	Age at time of survey (child) and household income								Shenoi	2016		No
Shenoi, 2016	Maternal	maternal age	Maternal age <20 years (versus 20-34)	0	2	49	107	2.3	0.11	48.81									Age at time of survey (child) and household income								Shenoi	2016		No
Shenoi, 2016	Maternal	maternal age	Maternal age 20-34 years	49	107			Reference			OR	Reference			OR	Reference			Age at time of survey (child) and household income								Shenoi	2016		No
Shenoi, 2016	Maternal	maternal age	Maternal age 35+ years (versus 20-34)	86	111	49	107	0.59	0.38	0.92	OR	0.62	0.34	1.11	OR	0.59	0.34	1.01	Age at time of survey (child) and household income								Shenoi	2016		No
Shenoi, 2016	Paternal	paternal age	Paternal age <20 years (vs 20-34 years)	1	1	40	80	0.5	0.03	8.2									Age at time of survey (child) and household income								Shenoi	2016		No
Shenoi, 2016	Paternal	paternal age	Paternal age 20-34 years	40	80			Reference			OR	Reference			OR	Reference			Age at time of survey (child) and household income								Shenoi	2016		No
Shenoi, 2016	Paternal	paternal age	Paternal age 35+ (vs 20-34 years)	93	126	40	80	0.68	0.43	1.08	OR	0.7	0.36	1.34	OR	0.72	0.43	1.2	Age at time of survey (child) and household income								Shenoi	2016		No
Shenoi, 2016	Maternal	maternal civil status	Married/co-habiting	126	192			Reference			OR	Reference			OR	Reference			Age at time of survey (child) and household income								Shenoi	2016		No
Shenoi, 2016	Maternal	maternal civil status	Single/separated/divorced/widowed (versus married/cohabiting)	12	32						OR	1.62	0.71	3.7	OR	0.89	0.29	2.71	Age at time of survey (child) and household income								Shenoi	2016		No
Shenoi, 2016	Living environment	residential factors	Lives in urban area	93	135			Reference			OR	Reference			OR	Reference			Age at time of survey (child) and household income								Shenoi	2016		No
Shenoi, 2016	Living environment	residential factors	Lives in rural area(versus urban)	44	87	93	135	1.36	0.87	2.13	OR	1.25	0.84	1.87	OR	1.19	0.79	1.77	Age at time of survey (child) and household income								Shenoi	2016		No
Shenoi, 2016	Living environment	residential factors	Moved residence -yes	54	105						OR	1.25	0.72	2.16	OR	1.35	0.97	1.88	Age at time of survey (child) and household income								Shenoi	2016		No
Shenoi, 2016	Living environment	residential factors	Moved from urban to urban	24	49			Reference			OR	Reference			OR	Reference			Age at time of survey (child) and household income								Shenoi	2016		No
Shenoi, 2016	Living environment	residential factors	Moved from urban to rural area (versus moved from urban to urban area)	4	10	24	49	1.22	0.35	4.29	OR	1.54	0.43	5.6	OR	2.29	0.54	9.68	Age at time of survey (child) and household income								Shenoi	2016		No
Shenoi, 2016	Living environment	residential factors	Moved from rural to urban area (versus moved from urban to urban area)	3	8	24	49	1.31	0.32	5.39	OR	1.22	0.29	5.12	OR	1.35	0.4	4.62	Age at time of survey (child) and household income								Shenoi	2016		No
Shenoi, 2016	Living environment	residential factors	Moved from rural to rural area (versus moved from urban to urban area)	11	17	24	49	0.76	0.31	1.87	OR	0.58	0.16	2.12	OR	0.73	0.22	2.4	Age at time of survey (child) and household income								Shenoi	2016		No
Shenoi, 2016	Living environment	pets/animals	No pets	138	225						OR	Reference			OR	Reference			Age at time of survey (child) and household income								Shenoi	2016		No
Shenoi, 2016	Living environment	pets/animals	At least 1 pet (versus no pets)								OR	0.98	0.68	1.41	OR	1.19	0.74	1.92	Age at time of survey (child) and household income								Shenoi	2016		No
Arvonen, 2017	Early life	allergy	Cow's milk allergy (all)	169	66	5010	1232	1.59	1.19	2.13									None								Arvonen	2017		No
Arvonen, 2017	Antimicrobial exposure	antibiotic use	At least one antibiotic purchase before diagnosis of JIA (all)	4371	1158	808	140	1.53	1.26	1.85									None								Arvonen	2017		No
Bell, 2017	Perinatal	type of birth	Multiple	79	18	5993	1234	1.11	0.66	1.86					OR	1.04	0.62	1.74	Maternal age, birth year								Bell	2017		No
Bell, 2017	Perinatal	gestational age	<37 weeks (versus 37-42 weeks)	352	72	4903	1030	0.97	0.75	1.26					OR	0.99	0.76	1.29	Maternal age, birth year								Bell	2017		No
Bell, 2017	Perinatal	gestational age	37 weeks	4903	1030			Reference							OR	Reference			Maternal age, birth year								Bell	2017		No
Bell, 2017	Perinatal	gestational age	42+ weeks (versus 37-42 weeks)	587	102	4903	1030	0.83	0.67	1.03					OR	0.88	0.7	1.1	Maternal age, birth year								Bell	2017		No
Bell, 2017	Perinatal	size for gestational age	SGA (versus AGA)	496	102	4181	878	0.98	0.78	1.23					OR	1.01	0.81	1.27	Maternal age, birth year								Bell	2017		No
Bell, 2017	Perinatal	size for gestational age	AGA	4181	878			Reference							OR	Reference			Maternal age, birth year								Bell	2017		No
Bell, 2017	Perinatal	size for gestational age	LGA (versus AGA)	500	110	4181	878	1.05	0.84	1.31					OR	1.01	0.81	1.26	Maternal age, birth year								Bell	2017		No
Bell, 2017	Perinatal	birth weight	<2500g (versus 2500-3999g)	292	64	4880	1026	1.04	0.79	1.37					OR	1.05	0.79	1.39	Maternal age, birth year								Bell	2017		No
Bell, 2017	Perinatal	birth weight	2500-3999g	4880	1026			Reference							OR	Reference			Maternal age, birth year								Bell	2017		No
Bell, 2017	Perinatal	birth weight	>4000g (versus 2500-3999g)	803	142	4880	1026	0.84	0.69	1.02					OR	0.81	0.67	0.98	Maternal age, birth year								Bell	2017		No
Bell, 2017	Perinatal	mode of delivery	Caesarean (versus vaginal)	1110	256	4878	978	1.15	0.99	1.34					OR	1.08	0.93	1.26	Maternal age, birth year								Bell	2017		No
Bell, 2017	Perinatal	mode of delivery	Vaginal	4878	978			Reference							OR	Reference			Maternal age, birth year								Bell	2017		No
Bell, 2017	Maternal	no of prior births	daycare/school attendance from pregnancy to JIA diagnosis	2488	525			Reference							OR	Reference			Maternal age, birth year								Bell	2017		No
Bell, 2017	Maternal	no of prior births	1 (versus none)	1893	418	2488	525	1.05	0.91	1.21					OR	0.95	0.8	1.1	Maternal age, birth year								Bell	2017		No
Bell, 2017	Maternal	no of prior births	2 (versus none)	931	157	2488	525	0.8	0.66	0.97					OR	0.68	0.56	0.83	Maternal age, birth year								Bell	2017		No
Bell, 2017	Maternal	no of prior births	3 (versus none)	325	60	2488	525	0.87	0.65	1.16					OR	0.71	0.53	0.96	Maternal age, birth year								Bell	2017		No
Bell, 2017	Maternal	no of prior births	4+ (versus none)	216	44	2488	525	0.97	0.69	1.36					OR	0.72	0.51	1.02	Maternal age, birth year								Bell	2017		No
Bell, 2017	Maternal	fetal loss	None, any gestation	2388	482			Reference							OR	Reference			Maternal age, birth year								Bell	2017		No
Bell, 2017	Maternal	fetal loss	1+, any gestation (versus none)	1154	237	2388	482	1.02	0.86	1.21					OR	0.99	0.84	1.18	Maternal age, birth year								Bell	2017		No
Bell, 2017	Maternal	fetal loss	None, <20 weeks	2472	500			Reference							OR	Reference			Maternal age, birth year								Bell	2017		No
Bell, 2017	Maternal	fetal loss	1+, <20 weeks (versus none)	1069	219	2472	500	1.01	0.85	1.2					OR	0.99	0.83	1.18	Maternal age, birth year								Bell	2017		No
Bell, 2017	Maternal	fetal loss	None, >20 weeks	3429	698			Reference							OR	Reference			Maternal age, birth year, paternal age								Bell	2017		No
Bell, 2017	Maternal	fetal loss	1+, >20 weeks (versus none)	104	21	3429	698	0.99	0.62	1.59					OR	1.09	0.67	1.77	Maternal age, birth year, paternal age								Bell	2017		No
Kindgren, 2017	Dietary	breastfeeding	Exclusive breastfeeding >/=4 months	5351	22		8				OR	0.4	0.18	0.83	OR	0.4	0.18	0.83	JIA/RA in first degree relative, parity, mode of delivery, preterm birth, infections in first years, introduction of formula, parental education, smoking, age, country of birth								Kindgren	2017		No
Kindgren, 2017	Dietary	breastfeeding	Total breastfeeding >/=4 months	1694	11		20				OR	0.36	0.17	0.77	OR	0.36	0.18	0.77	JIA/RA in first degree relative, parity, mode of delivery, preterm birth, infections in first years, introduction of formula, parental education, smoking, age, country of birth								Kindgren	2017		No
Kindgren, 2017	Dietary	breastfeeding	Total breastfeeding >/=6 months	3166	19		12				OR	0.28	0.14	0.59	OR	0.29	0.16	0.62	JIA/RA in first degree relative, parity, mode of delivery, preterm birth, infections in first years, introduction of formula, parental education, smoking, age, country of birth								Kindgren	2017		No
Kindgren, 2017	Dietary	cow's milk	Introduction of cow's milk formula, age (months)								OR	1.2	1	1.3	OR	1	1	1.3	JIA/RA in first degree relative, parity, mode of delivery, preterm birth, infections in first years, introduction of formula, parental education, smoking, age, country of birth								Kindgren	2017		No
Kindgren, 2017	Dietary	introduction of gluten	Age at introduction (months)								OR	1.1	0.9	1.4					JIA/RA in first degree relative, parity, mode of delivery, preterm birth, infections in first years, introduction of formula, parental education, smoking, age, country of birth								Kindgren	2017		No
Thorsen, 2017	Perinatal	vitamin D	25(OH)D around the time of birth (per 25nmol/L increase)								OR	1.3	1	1.7	OR	1.2	0.9	1.6	25(OH)D, gender, ethnicity, weight, gestational age, maternal age								Thorsen	2017		No
Thorsen, 2017	Perinatal	gestational age	Gestational age <37 weeks (versus 37-42 weeks)								OR	0.9	0.4	1.7	OR	0.9	0.4	1.8	25(OH)D, gender, ethnicity, weight, gestational age, maternal age								Thorsen	2017		No
Thorsen, 2017	Perinatal	gestational age	37-42 weeks								OR	Reference			OR	Reference			25(OH)D, gender, ethnicity, weight, gestational age, maternal age								Thorsen	2017		No
Thorsen, 2017	Perinatal	gestational age	Gestational age 42+ weeks (versus 37-42 weeks)								OR	1.1	0.6	2	OR	1.1	0.6	2	25(OH)D, gender, ethnicity, weight, gestational age, maternal age								Thorsen	2017		No
Thorsen, 2017	Perinatal	birth weight	Birth weight <3000g (versus 3000-3999g)								OR	0.9	0.6	1.4	OR	0.9	0.5	1.4	25(OH)D, gender, ethnicity, weight, gestational age, maternal age								Thorsen	2017		No
Thorsen, 2017	Perinatal	birth weight	3000-3999g								OR	Reference			OR	Reference			25(OH)D, gender, ethnicity, weight, gestational age, maternal age								Thorsen	2017		No
Thorsen, 2017	Perinatal	birth weight	Birth weight >4000g (versus 3000-3999g)								OR	0.8	0.5	1.3	OR	0.9	0.6	1.5	25(OH)D, gender, ethnicity, weight, gestational age, maternal age								Thorsen	2017		No
Thorsen, 2017	Maternal	maternal age	Maternal age at delivery <25 years								OR	Reference			OR	Reference			25(OH)D, gender, ethnicity, weight, gestational age, maternal age								Thorsen	2017		No
Thorsen, 2017	Maternal	maternal age	Maternal age at delivery 25-35 years (versus <25 years)								OR	1.5	0.9	2.4	OR	1.2	0.7	2	25(OH)D, gender, ethnicity, weight, gestational age, maternal age								Thorsen	2017		No
Thorsen, 2017	Maternal	maternal age	Maternal age at delivery 35+ years (versus <25 years)								OR	1.3	0.7	2.4	OR	1.1	0.6	2.3	25(OH)D, gender, ethnicity, weight, gestational age, maternal age								Thorsen	2017		No
Franca, 2018	Smoking	maternal prenatal smoking	maternal smoking during pregnancy (yes versus no)	3	10	121	56	7.2	1.91	27.18	OR	7.2	1.9	27.2					maternal socioeconomic status, maternal employment, maternal occupation, intrauterine cigarette smoke exposure, maternal weight gain in pregnancy, home/work distance to gas stations, factories and quarries, SO2 in second trimester of pregnancy								Franca	2018		No
Franca, 2018	Smoking	maternal prenatal smoking	maternal secondhand smoke exposure during pregnancy (yes versus no)	25	28	99	38	2.92	1.51	5.63	OR	2.92	1.5	5.6					maternal socioeconomic status, maternal employment, maternal occupation, intrauterine cigarette smoke exposure, maternal weight gain in pregnancy, home/work distance to gas stations, factories and quarries, SO2 in second trimester of pregnancy								Franca	2018		No
Franca, 2018	Smoking	maternal prenatal smoking	intrauterine cigarette smoke exposure (yes versus no)	26	32	98	34	3.55	1.86	6.79	OR	3.55	1.9	6.8	OR				maternal socioeconomic status, maternal employment, maternal occupation, intrauterine cigarette smoke exposure, maternal weight gain in pregnancy, home/work distance to gas stations, factories and quarries, SO2 in second trimester of pregnancy								Franca	2018		No
Franca, 2018	Smoking	maternal prenatal smoking	> 20 cigarettes per day during pregnancy (yes versus no)	9	15	16	16	1.67	0.57	4.91	OR	1.67	0.6	4.9					maternal socioeconomic status, maternal employment, maternal occupation, intrauterine cigarette smoke exposure, maternal weight gain in pregnancy, home/work distance to gas stations, factories and quarries, SO2 in second trimester of pregnancy								Franca	2018		No
Franca, 2018	Maternal	diet/supplement use during pregnancy	Alcohol consumption during pregnancy (yes versus no)	1	2	123	64	3.84	0.34	43.16	OR	3.84	0.3	43.2					maternal socioeconomic status, maternal employment, maternal occupation, intrauterine cigarette smoke exposure, maternal weight gain in pregnancy, home/work distance to gas stations, factories and quarries, SO2 in second trimester of pregnancy								Franca	2018		No
Franca, 2018	Perinatal	gestational age	Prematurity (yes versus no)	5	6	119	60	2.38	0.7	8.12	OR	2.38	0.7	8.1					maternal socioeconomic status, maternal employment, maternal occupation, intrauterine cigarette smoke exposure, maternal weight gain in pregnancy, home/work distance to gas stations, factories and quarries, SO2 in second trimester of pregnancy								Franca	2018		No
Franca, 2018	Perinatal	season of pregnancy	Early pregnancy - summer	28	11			Reference			OR	Reference							maternal socioeconomic status, maternal employment, maternal occupation, intrauterine cigarette smoke exposure, maternal weight gain in pregnancy, home/work distance to gas stations, factories and quarries, SO2 in second trimester of pregnancy								Franca	2018		No
Franca, 2018	Perinatal	season of pregnancy	Early pregnancy - autumn	36	19	28	11	1.34	0.55	3.27	OR	1.34	0.55	3.27					maternal socioeconomic status, maternal employment, maternal occupation, intrauterine cigarette smoke exposure, maternal weight gain in pregnancy, home/work distance to gas stations, factories and quarries, SO2 in second trimester of pregnancy								Franca	2018		No
Franca, 2018	Perinatal	season of pregnancy	Early pregnancy - winter	33	15	28	11	1.16	0.46	2.93	OR	1.16	0.46	2.92					maternal socioeconomic status, maternal employment, maternal occupation, intrauterine cigarette smoke exposure, maternal weight gain in pregnancy, home/work distance to gas stations, factories and quarries, SO2 in second trimester of pregnancy								Franca	2018		No
Franca, 2018	Perinatal	season of pregnancy	Early pregnancy - spring	27	21	28	11	1.98	0.8	4.87	OR	1.98	0.8	4.87					maternal socioeconomic status, maternal employment, maternal occupation, intrauterine cigarette smoke exposure, maternal weight gain in pregnancy, home/work distance to gas stations, factories and quarries, SO2 in second trimester of pregnancy								Franca	2018		No
Franca, 2018	Perinatal	season of pregnancy	Late pregnancy - summer	35	19						OR	Reference							maternal socioeconomic status, maternal employment, maternal occupation, intrauterine cigarette smoke exposure, maternal weight gain in pregnancy, home/work distance to gas stations, factories and quarries, SO2 in second trimester of pregnancy								Franca	2018		No
Franca, 2018	Perinatal	season of pregnancy	Late pregnancy - autumn	33	14	35	19	0.78	0.34	1.8	OR	0.78	0.34	1.81					maternal socioeconomic status, maternal employment, maternal occupation, intrauterine cigarette smoke exposure, maternal weight gain in pregnancy, home/work distance to gas stations, factories and quarries, SO2 in second trimester of pregnancy								Franca	2018		No
Franca, 2018	Perinatal	season of pregnancy	Late pregnancy - winter	27	23	35	19	1.57	0.71	3.45	OR	1.57	0.71	3.45					maternal socioeconomic status, maternal employment, maternal occupation, intrauterine cigarette smoke exposure, maternal weight gain in pregnancy, home/work distance to gas stations, factories and quarries, SO2 in second trimester of pregnancy								Franca	2018		No
Franca, 2018	Perinatal	season of pregnancy	Late pregnancy - spring	29	10	35	19	0.64	0.26	1.59	OR	0.64	0.26	1.58					maternal socioeconomic status, maternal employment, maternal occupation, intrauterine cigarette smoke exposure, maternal weight gain in pregnancy, home/work distance to gas stations, factories and quarries, SO2 in second trimester of pregnancy								Franca	2018		No
Franca, 2018	Smoking	smoke exposure	Exposure to second hand smoke (yes versus no)	23	33	101	33	4.39	2.27	8.51	OR	3.28	1.7	6.2	OR				maternal socioeconomic status, second hand smoke exposure at home, daycare/school attendance, home/school distance to gas stations, factories and quarries, O3 exposure in 2nd year of life								Franca	2018		No
Franca, 2018	Smoking	smoke exposure	Exposure to cigarette smoke (years)								OR								maternal socioeconomic status, second hand smoke exposure at home, daycare/school attendance, home/school distance to gas stations, factories and quarries, O3 exposure in 2nd year of life								Franca	2018		No
Franca, 2018	Socioeconomic	socioeconomic status	Low/middle socioeconomic status from pregnancy to JIA diagnosis	30	31	94	35	2.78	1.47	5.24	OR				OR	1	0.37	2.41	maternal socioeconomic status, maternal employment, maternal occupation, maternal weight gain in pregnancy, daycare/school attendance, exposure to cigarette smoke (intrauterine and after birth), O3 in second year of life								Franca	2018		No
Franca, 2018	Socioeconomic	parental employment/occupation	Mother employed from pregnancy to JIA diagnosis	99	26	25	40	0.16	0.08	0.31	OR				OR	0.045	0.015	0.13	maternal socioeconomic status, maternal employment, maternal occupation, maternal weight gain in pregnancy, daycare/school attendance, exposure to cigarette smoke (intrauterine and after birth), O3 in second year of life								Franca	2018		No
Franca, 2018	Environmental	prenatal pollution exposure	Occupational exposure to inhaled particulate matter and/or volatile vapour from pregnancy to JIA diagnosis	10	15	114	51	3.35	1.41	7.96	OR				OR	27.4	6.85	109.7	maternal socioeconomic status, maternal employment, maternal occupation, maternal weight gain in pregnancy, daycare/school attendance, exposure to cigarette smoke (intrauterine and after birth), O3 in second year of life								Franca	2018		No
Franca, 2018	Perinatal	maternal weight gain in pregnancy	Ideal (11.5-16kg) from pregnancy to JIA diagnosis	48	37	76	29	2.02	1.1	3.7	OR				OR	0.21	0.08	0.55	maternal socioeconomic status, maternal employment, maternal occupation, maternal weight gain in pregnancy, daycare/school attendance, exposure to cigarette smoke (intrauterine and after birth), O3 in second year of life								Franca	2018		No
Franca, 2018	Living environment	daycare	Daycare/school attendance from pregnancy to JIA diagnosis	117	47	7	19	0.15	0.06	0.38	OR				OR	0.12	0.04	0.44	maternal socioeconomic status, maternal employment, maternal occupation, maternal weight gain in pregnancy, daycare/school attendance, exposure to cigarette smoke (intrauterine and after birth), O3 in second year of life								Franca	2018		No
Franca, 2018	Smoking	smoke exposure	Intrauterine and after birth exposure to cigarette smoke (yes versus no)	21	27	103	39	3.4	1.72	6.7	OR				OR	3.55	1.38	9.16	maternal socioeconomic status, maternal employment, maternal occupation, maternal weight gain in pregnancy, daycare/school attendance, exposure to cigarette smoke (intrauterine and after birth), O3 in second year of life								Franca	2018		No
Franca, 2018	Environmental	pollution exposure	O3 exposure in 2yr year of life, first tertile (<80.8ug/m3) (pregnancy to JIA diagnosis)								OR				OR	Reference			maternal socioeconomic status, maternal employment, maternal occupation, maternal weight gain in pregnancy, daycare/school attendance, exposure to cigarette smoke (intrauterine and after birth), O3 in second year of life								Franca	2018		No
Franca, 2018	Environmental	pollution exposure	O3 exposure in 2yr year of life, second tertile (80.8-87.2ug/m3) (pregnancy to JIA diagnosis)								OR				OR	6.5	2.15	20.53	maternal socioeconomic status, maternal employment, maternal occupation, maternal weight gain in pregnancy, daycare/school attendance, exposure to cigarette smoke (intrauterine and after birth), O3 in second year of life								Franca	2018		No
Franca, 2018	Environmental	pollution exposure	O3 exposure in 2yr year of life, third tertile (>87.2ug/m3) (pregnancy to JIA diagnosis)								OR				OR	1	0.54	2.9	maternal socioeconomic status, maternal employment, maternal occupation, maternal weight gain in pregnancy, daycare/school attendance, exposure to cigarette smoke (intrauterine and after birth), O3 in second year of life								Franca	2018		No
Skufca, 2018	Other infections	HPV vaccination	HPV vaccination	134497	118	105851	139	0.67	0.52	0.86	HR	0.9	0.68	1.19	HR	0.94	0.71	1.25	Birth cohort, age, hospital district, country of birth, no. preceding hospital visits/admissions								Skufca	2018		No
Frisch, 2018	Other infections	HPV vaccination	HPV vaccination	7382	2	560450	576	0.26	0.06	1.04					Rate ratio	0.68	0.17	2.73	Age, calendar year								Frisch	2018		No
Liu, 2018	Other infections	HPV vaccination	HPV vaccination	180496	323										Rate ratio	1.2	0.83	1.73	Age at diagnosis, seasonality as a proxy for influenza season and vaccination, recent infections, receipt of concomitant vaccines								Liu	2018		No
Franca, 2018	Perinatal	birth weight	<2500g (versus 2500-4000g)	11	7	110	57	1.23	0.45	3.34	OR								maternal socioeconomic status, maternal employment, maternal occupation, intrauterine cigarette smoke exposure, maternal weight gain in pregnancy, home/work distance to gas stations, factories and quarries, SO2 in second trimester of pregnancy								Franca	2018		No
Franca, 2018	Perinatal	birth weight	2500-4000g	110	57			Reference			OR								maternal socioeconomic status, maternal employment, maternal occupation, intrauterine cigarette smoke exposure, maternal weight gain in pregnancy, home/work distance to gas stations, factories and quarries, SO2 in second trimester of pregnancy								Franca	2018		No
Franca, 2018	Perinatal	birth weight	>4000g (versus 2500-4000g)	2	2	110	57	1.93	0.26	14.06	OR								maternal socioeconomic status, maternal employment, maternal occupation, intrauterine cigarette smoke exposure, maternal weight gain in pregnancy, home/work distance to gas stations, factories and quarries, SO2 in second trimester of pregnancy								Franca	2018		No
Chiaroni-Clarke, 2019	Environmental	lifetime sun exposure	Summer cumulative time in sun <1000mins until JIA diagnosis	145	149			Reference			OR	Reference			OR	Reference			Adjusted for age at recruitment, sex, maternal age at birth, mother currently smokes and mother completed year 12 (proxy for SEIFA)								Chiaroni-Clarke	2019		No
Chiaroni-Clarke, 2019	Environmental	lifetime sun exposure	Summer cumulative time in sun, 1000-1999mins (versus <1000mins) until JIA diagnosis	42	39	145	149	0.9	0.55	1.47	OR				OR	0.72	0.3	1.73	Adjusted for age at recruitment, sex, maternal age at birth, mother currently smokes and mother completed year 12 (proxy for SEIFA)								Chiaroni-Clarke	2019		No
Chiaroni-Clarke, 2019	Environmental	lifetime sun exposure	Summer cumulative time in sun, 2000+mins (versus <1000mins) until JIA diagnosis	15	14	145	149	0.91	0.42	1.95	OR				OR	0.96	0.22	4.3	Adjusted for age at recruitment, sex, maternal age at birth, mother currently smokes and mother completed year 12 (proxy for SEIFA)								Chiaroni-Clarke	2019		No
Chiaroni-Clarke, 2019	Environmental	lifetime sun exposure	Winter cumulative time in sun, 2000+mins (versus <1000mins) until JIA diagnosis	163	164			Reference			OR	Reference			OR	Reference			Adjusted for age at recruitment, sex, maternal age at birth, mother currently smokes and mother completed year 12 (proxy for SEIFA)								Chiaroni-Clarke	2019		No
Chiaroni-Clarke, 2019	Environmental	lifetime sun exposure	Winter cumulative time in sun, 2000+mins (versus <1000min) until JIA diagnosis	26	29	163	164	1.11	0.63	1.97	OR				OR	1.15	0.47	2.82	Adjusted for age at recruitment, sex, maternal age at birth, mother currently smokes and mother completed year 12 (proxy for SEIFA)								Chiaroni-Clarke	2019		No
Chiaroni-Clarke, 2019	Environmental	lifetime sun exposure	Winter cumulative time in sun, 2000+mins (versus <1000mins) until JIA diagnosis	13	9	163	164	0.69	0.29	1.66	OR				OR	0.53	0.12	2.28	Adjusted for age at recruitment, sex, maternal age at birth, mother currently smokes and mother completed year 12 (proxy for SEIFA)								Chiaroni-Clarke	2019		No
Chiaroni-Clarke, 2019	Environmental	lifetime sun exposure	Total UVR until JIA diagnosis (first quartile)	41	60			Reference			OR	Reference			OR	Reference			Adjusted for age at recruitment, sex, maternal age at birth, mother currently smokes and mother completed year 12 (proxy for SEIFA)								Chiaroni-Clarke	2019		No
Chiaroni-Clarke, 2019	Environmental	lifetime sun exposure	Total UVR until JIA diagnosis (second versus first quartile)	57	45	41	60	0.54	0.31	0.94	OR				OR	0.27	0.1	0.72	Adjusted for age at recruitment, sex, maternal age at birth, mother currently smokes and mother completed year 12 (proxy for SEIFA)								Chiaroni-Clarke	2019		No
Chiaroni-Clarke, 2019	Environmental	lifetime sun exposure	Total UVR until JIA diagnosis (third versus first quartile)	51	49	41	60	0.66	0.38	1.15	OR				OR	0.25	0.08	0.82	Adjusted for age at recruitment, sex, maternal age at birth, mother currently smokes and mother completed year 12 (proxy for SEIFA)								Chiaroni-Clarke	2019		No
Chiaroni-Clarke, 2019	Environmental	lifetime sun exposure	Total UVR until JIA diagnosis (fourth versus first quartile)	53	48	41	60	0.62	0.36	1.08	OR				OR	0.19	0.04	0.85	Adjusted for age at recruitment, sex, maternal age at birth, mother currently smokes and mother completed year 12 (proxy for SEIFA)								Chiaroni-Clarke	2019		No
Chiaroni-Clarke, 2019	Environmental	prenatal sun exposure	Weekday time in sun <1hr at 12 weeks of pregnancy	40	57			Reference			OR	Reference			OR	Reference			Adjusted for age at recruitment, sex, maternal age at birth, mother currently smokes and mother completed year 12 (proxy for SEIFA)								Chiaroni-Clarke	2019		No
Chiaroni-Clarke, 2019	Environmental	prenatal sun exposure	Weekday time in sun 2+hrs (versus <1hr) at 12 weeks of pregnancy	67	53	40	57	0.56	0.33	0.96	OR				OR	0.51	0.28	0.96	Adjusted for age at recruitment, sex, maternal age at birth, mother currently smokes and mother completed year 12 (proxy for SEIFA)								Chiaroni-Clarke	2019		No
Chiaroni-Clarke, 2019	Environmental	prenatal sun exposure	Weekday time in sun 1-2hrs (versus <1hr) at 12 weeks of pregnancy	36	17	40	57	0.33	0.16	0.67	OR				OR	0.38	0.17	0.85	Adjusted for age at recruitment, sex, maternal age at birth, mother currently smokes and mother completed year 12 (proxy for SEIFA)								Chiaroni-Clarke	2019		No
Chiaroni-Clarke, 2019	Environmental	prenatal sun exposure	Weekend time in sun <1hr at 12 weeks of pregnancy	17	26			Reference			OR	Reference			OR	Reference			Adjusted for age at recruitment, sex, maternal age at birth, mother currently smokes and mother completed year 12 (proxy for SEIFA)								Chiaroni-Clarke	2019		No
Chiaroni-Clarke, 2019	Environmental	prenatal sun exposure	Weekend time in sun 2+hrs (versus <1hr) at 12 weeks of pregnancy	57	58	17	26	0.67	0.33	1.37	OR				OR	0.48	0.21	1.09	Adjusted for age at recruitment, sex, maternal age at birth, mother currently smokes and mother completed year 12 (proxy for SEIFA)								Chiaroni-Clarke	2019		No
Chiaroni-Clarke, 2019	Environmental	prenatal sun exposure	Weekend time in sun 1-2hrs (versus <1hr) at 12 weeks of pregnancy	49	40	163	164	0.81	0.51	1.3	OR				OR	0.48	0.2	1.14	Adjusted for age at recruitment, sex, maternal age at birth, mother currently smokes and mother completed year 12 (proxy for SEIFA)								Chiaroni-Clarke	2019		No
Chiaroni-Clarke, 2019	Environmental	prenatal sun exposure	Total UVR at 12 weeks of pregnancy (first quartile)	24	34			Reference			OR	Reference			OR	Reference			Adjusted for age at recruitment, sex, maternal age at birth, mother currently smokes and mother completed year 12 (proxy for SEIFA)								Chiaroni-Clarke	2019		No
Chiaroni-Clarke, 2019	Environmental	prenatal sun exposure	Total UVR at 12 weeks of pregnancy (second versus first quartile)	23	24	24	34	0.74	0.34	1.61	OR				OR	0.57	0.22	1.47	Adjusted for age at recruitment, sex, maternal age at birth, mother currently smokes and mother completed year 12 (proxy for SEIFA)								Chiaroni-Clarke	2019		No
Chiaroni-Clarke, 2019	Environmental	prenatal sun exposure	Total UVR at 12 weeks of pregnancy (third versus first quartile)	28	29	24	34	0.73	0.35	1.52	OR				OR	0.76	0.31	1.87	Adjusted for age at recruitment, sex, maternal age at birth, mother currently smokes and mother completed year 12 (proxy for SEIFA)								Chiaroni-Clarke	2019		No
Chiaroni-Clarke, 2019	Environmental	prenatal sun exposure	Total UVR at 12 weeks of pregnancy (fourth versus first quartile)	38	16	24	34	0.3	0.14	0.66	OR				OR	0.32	0.13	0.8	Adjusted for age at recruitment, sex, maternal age at birth, mother currently smokes and mother completed year 12 (proxy for SEIFA)								Chiaroni-Clarke	2019		No
Kindgren, 2019	Maternal	diet/supplement use during pregnancy	Fish more than one a week in pregnancy (all fish)	4764	19										OR	4.5	1.9	10.4	heredity for rheumatism (JIA or RA in first- and second-degree relatives), parity, mode of delivery, preterm birth, duration of (exclusive and total) breastfeeding introduction of formula, mother‚Äôs civil status, parental age, education, smoking habits, and whether or not the parents were born outside Sweden								Kindgren	2019		No
Kindgren, 2019	Dietary	fish	Fish more than one a week during babies first year (all fish)	4547	24										OR	5.1	2.1	12.4	heredity for rheumatism (JIA or RA in first- and second-degree relatives), parity, mode of delivery, preterm birth, duration of (exclusive and total) breastfeeding introduction of formula, mother‚Äôs civil status, parental age, education, smoking habits, and whether or not the parents were born outside Sweden								Kindgren	2019		No
Sperling, 2019	Maternal	fertility problems	Children born to fertile women	909482	1858			Reference							HR	Reference			Year of delivery, birth order								Sperling	2019		No
Sperling, 2019	Maternal	fertility problems	Children born to women with fertility problems (versus children born to fertile women)	174702	379	909482	1858	1.06	0.95	1.18					HR	1.18	1.05	1.32	Year of delivery, birth order								Sperling	2019		No
Sperling, 2019	Maternal	fertility problems	Children conceived after fertility treatment (versus children born to fertile women)	89931	182	909482	1858	0.99	0.85	1.15					HR	1.11	0.95	1.29	Year of delivery, birth order								Sperling	2019		No
Cassidy, 1974	Viral infections	rubella	Rubella antibody titer (log2) 1	27	35			Reference			Mean difference								None								Cassidy	1974		Yes
Cassidy, 1974	Viral infections	rubella	Rubella antibody titer (log2) 2	0	0	27	35	0.77	0.01	40.05	Mean difference								None								Cassidy	1974		Yes
Cassidy, 1974	Viral infections	rubella	Rubella antibody titer (log2) 3	1	0	27	35	0.26	0.01	6.63	Mean difference								None								Cassidy	1974		Yes
Cassidy, 1974	Viral infections	rubella	Rubella antibody titer (log2) 4	0	0	27	35	0.77	0.01	40.05	Mean difference								None								Cassidy	1974		Yes
Cassidy, 1974	Viral infections	rubella	Rubella antibody titer (log2) 5	3	8	27	35	2.06	0.5	8.51	Mean difference								None								Cassidy	1974		Yes
Cassidy, 1974	Viral infections	rubella	Rubella antibody titer (log2) 6	7	10	27	35	1.1	0.37	3.27	Mean difference								None								Cassidy	1974		Yes
Cassidy, 1974	Viral infections	rubella	Rubella antibody titer (log2) 7	12	18	27	35	1.16	0.48	2.81	Mean difference								None								Cassidy	1974		Yes
Cassidy, 1974	Viral infections	rubella	Rubella antibody titer (log2) 8	15	21	27	35	1.08	0.47	2.48	Mean difference								None								Cassidy	1974		Yes
Cassidy, 1974	Viral infections	rubella	Rubella antibody titer (log2) 9	18	18	27	35	0.77	0.34	1.76	Mean difference								None								Cassidy	1974		Yes
Cassidy, 1974	Viral infections	rubella	Rubella antibody titer (log2) 10	4	15	27	35	2.89	0.86	9.71	Mean difference								None								Cassidy	1974		Yes
Cassidy, 1974	Viral infections	rubella	Rubella antibody titer (log2) 11	0	5	27	35	8.52	0.45	160.78	Mean difference								None								Cassidy	1974		Yes
Cassidy, 1974	Viral infections	rubella	Rubella antibody titer (log2) 12	0	1	27	35	2.32	0.09	59.19	Mean difference								None								Cassidy	1974		Yes
Cassidy, 1974	Viral infections	rubeola	Rubeola antibody - titer (log2) 1	13	14			Reference			Mean difference								None								Cassidy	1974		Yes
Cassidy, 1974	Viral infections	rubeola	Rubeola antibody - titer (log2) 2	8	14	13	14	1.62	0.51	5.12	Mean difference								None								Cassidy	1974		Yes
Cassidy, 1974	Viral infections	rubeola	Rubeola antibody - titer (log2) 3	15	26	13	14	1.61	0.6	4.32	Mean difference								None								Cassidy	1974		Yes
Cassidy, 1974	Viral infections	rubeola	Rubeola antibody - titer (log2) 4	21	25	13	14	1.11	0.43	2.88	Mean difference								None								Cassidy	1974		Yes
Cassidy, 1974	Viral infections	rubeola	Rubeola antibody - titer (log2) 5	19	33	13	14	1.61	0.63	4.13	Mean difference								None								Cassidy	1974		Yes
Cassidy, 1974	Viral infections	rubeola	Rubeola antibody - titer (log2) 6	10	14	13	14	1.3	0.43	3.94	Mean difference								None								Cassidy	1974		Yes
Cassidy, 1974	Viral infections	rubeola	Rubeola antibody - titer (log2) 7	8	4	13	14	0.46	0.11	1.9	Mean difference								None								Cassidy	1974		Yes
Cassidy, 1974	Viral infections	rubeola	Rubeola antibody - titer (log2) 8	6	1	13	14	0.15	0.02	1.42	Mean difference								None								Cassidy	1974		Yes
Mason, 1995	Dietary	breastfeeding	Ever breastfed (oligo)	27	10	15	18	0.31	0.11	0.84	OR	0.31	0.2	0.93					None								Mason	1995		Yes
Mason, 1995	Dietary	breastfeeding	Ever breastfed (poly)	18	10	15	14	0.6	0.21	1.74	OR	0.6	0.21	1.7					None								Mason	1995		Yes
Rosenberg, 1996	Dietary	breastfeeding	Breastfed (vs bottle fed), oligo only, all controls	204	67	127	21	1.99	1.16	3.41	Frequency								None								Rosenberg	1996		Yes
Rosenberg, 1996	Dietary	breastfeeding	Breastfed (vs bottle fed), poly only, all controls	204	26	127	23	0.7	0.38	1.28	Frequency								None								Rosenberg	1996		Yes
Rosenberg, 1996	Dietary	breastfeeding	Breastfed (vs bottle fed), oligo only, matched controls								OR	2.17	0.87	5.44					None								Rosenberg	1996		Yes
Rosenberg, 1996	Dietary	breastfeeding	Breastfed (vs bottle fed), poly only, matched controls								OR	1.17	0.33	4.2					None								Rosenberg	1996		Yes
Rosenberg, 1996	Dietary	breastfeeding	Breastfed (vs bottle fed), oligo only, random controls								OR	0.91	0.47	1.76					None								Rosenberg	1996		Yes
Rosenberg, 1996	Dietary	breastfeeding	Breastfed (vs bottle fed), poly only, random controls								OR	0.5	0.2	1.24					None								Rosenberg	1996		Yes
Rosenberg, 1996	Dietary	cow's milk	Introduction at age <1 year (oligo only, all controls)	230	54	101	34	0.7	0.43	1.14	Frequency								None								Rosenberg	1996		Yes
Rosenberg, 1996	Dietary	cow's milk	Introduction at age <1 year (poly only, all controls)	230	34	101	15	1	0.52	1.92	Frequency								None								Rosenberg	1996		Yes
Rosenberg, 1996	Dietary	cow's milk	Introduction at age <1 year (oligo only, matched controls)								OR	0.24	0.06	0.96					None								Rosenberg	1996		Yes
Rosenberg, 1996	Dietary	cow's milk	Introduction at age <1 year (poly only, matched controls)								OR	0.79	0.16	3.75					None								Rosenberg	1996		Yes
Nielsen, 1999	Early life	siblings	At least one older		97										OR	Reference			Effect of siblings, parental income and housing								Nielsen	1999		Yes
Nielsen, 1999	Early life	siblings	Only younger (versus at least one older)		39		97								OR	1.04	0.68	1.6	Effect of siblings, parental income and housing								Nielsen	1999		Yes
Lehmann, 2003	Viral infections	parvovirus B19	Parvovirus B19 serology - IgG VP1	61	39	63	29	1.39	0.77	2.52	Frequency								None								Lehmann	2003		Yes
Lehmann, 2003	Viral infections	parvovirus B19	Parvovirus B19 serology - IgG VP2	59	34	65	34	1.1	0.61	1.99	Frequency								None								Lehmann	2003		Yes
Lehmann, 2003	Viral infections	parvovirus B19	Parvovirus B19 serology - IgM VP1	4	0	120	68	0.2	0.01	3.77	Frequency								None								Lehmann	2003		Yes
Lehmann, 2003	Viral infections	parvovirus B19	Parvovirus B19 serology - IgM VP2	7	3	117	65	0.77	0.19	3.08	Frequency								None								Lehmann	2003		Yes
Prahalad, 2003	Early life	birth order	First (excl only children)	717	86			Reference			Frequency								None								Prahalad	2003		Yes
Prahalad, 2003	Early life	birth order	Second (versus first, excl only children)	895	100	717	86	0.93	0.69	1.26	Frequency								None								Prahalad	2003		Yes
Prahalad, 2003	Early life	birth order	Third (versus first, excl only children)	585	55	717	86	0.78	0.55	1.11	Frequency								None								Prahalad	2003		Yes
Prahalad, 2003	Early life	birth order	Fourth (versus first, excl only children)	362	27	717	86	0.62	0.4	0.97	Frequency								None								Prahalad	2003		Yes
Prahalad, 2003	Early life	birth order	Fifth (versus first, excl only children)	200	21	717	86	0.88	0.53	1.45	Frequency								None								Prahalad	2003		Yes
Prahalad, 2003	Early life	birth order	Sixth (versus first, excl only children)	110	9	717	86	0.68	0.33	1.39	Frequency								None								Prahalad	2003		Yes
Prahalad, 2003	Early life	birth order	Seventh (versus first, excl only children)	55	3	717	86	0.45	0.14	1.47	Frequency								None								Prahalad	2003		Yes
Prahalad, 2003	Early life	birth order	Eighth (versus first, excl only children)	30	5	717	86	1.39	0.53	3.68	Frequency								None								Prahalad	2003		Yes
Prahalad, 2003	Early life	birth order	Ninth (versus first, excl only children)	8	2	717	86	2.08	0.43	9.95	Frequency								None								Prahalad	2003		Yes
Prahalad, 2003	Early life	birth order	Tenth+ (versus first, excl only children)	16	3	717	86	1.56	0.45	5.46	Frequency								None								Prahalad	2003		Yes
Jaakkola, 2005	Smoking	maternal prenatal smoking	Boys, 0	24435	7			Reference			OR	Reference			OR	Reference			Gender, birth order, maternal age, marital status, SES								Jaakkola	2005		Yes
Jaakkola, 2005	Smoking	maternal prenatal smoking	Boys, <10 cigarettes per day (versus non-smoker)	2952	1	24435	7	1.18	0.15	9.59	OR	1.18	0.19	9.61	OR	1.43	0.17	11.6	Gender, birth order, maternal age, marital status, SES								Jaakkola	2005		Yes
Jaakkola, 2005	Smoking	maternal prenatal smoking	Boys, >10 cigarettes per day (versus non-smoker)	1609	0	24435	7	1.01	0.06	17.69									Gender, birth order, maternal age, marital status, SES								Jaakkola	2005		Yes
Jaakkola, 2005	Smoking	maternal prenatal smoking	Girls, 0	23387	16			Reference			OR	Reference			OR	Reference			Gender, birth order, maternal age, marital status, SES								Jaakkola	2005		Yes
Jaakkola, 2005	Smoking	maternal prenatal smoking	Girls, <10 cigarettes per day (versus non-smoker)	2775	1	23387	16	0.53	0.07	4	OR	0.53	0.07	3.97	OR	0.38	0.05	2.89	Gender, birth order, maternal age, marital status, SES								Jaakkola	2005		Yes
Jaakkola, 2005	Smoking	maternal prenatal smoking	Girls, >10 cigarettes per day (versus non-smoker)	1451	4	23387	16	4.03	1.35	12.07	OR	4.02	1.34	12	OR	2.98	0.95	8.78	Gender, birth order, maternal age, marital status, SES								Jaakkola	2005		Yes
Carlens, 2009	Other infections	infections in first year of life	Respiratory	387	188	12949	3146	2	1.67	2.39	OR	2	1.7	2.4													Carlens	2009		Yes
Carlens, 2009	Other infections	infections in first year of life	Gastroenteric	241	134	13095	3200	2.28	1.84	2.83	OR	2.3	1.8	2.8													Carlens	2009		Yes
Carlens, 2009	Other infections	infections in first year of life	Skin	116	44	13220	3290	1.52	1.07	2.16	OR	1.5	1.1	2.2													Carlens	2009		Yes
Radon, 2010	Living environment	pets/animals	Contact with cattle (first year of life)	58	15	774	223	0.9	0.5	1.62									None								Radon	2010		Yes
Radon, 2010	Living environment	pets/animals	Contact with pigs (ever, in first year of life)	37	4	795	234	0.37	0.13	1.05									None								Radon	2010		Yes
Radon, 2010	Living environment	pets/animals	Contact with sheep/goats (in first year of life)	20	3	812	235	0.52	0.15	1.77									None								Radon	2010		Yes
Radon, 2010	Living environment	pets/animals	Contact with cattles, pigs, sheep or goats (during first year of life)	75	17	757	221	0.78	0.45	1.35									None								Radon	2010		Yes
Bager, 2012	Antimicrobial exposure	mebendazole	Age at first mebendazole prescription (0-2years)		39										IRR	0.93	0.68	1.29	age, sex, calendar period, birth order, average gross annual income based on total household income, degree of urbanization, birth place of parents, and any parental diagnoses of the specific outcome								Bager	2012		Yes
Bager, 2012	Antimicrobial exposure	mebendazole	Age at first mebendazole prescription (3-5years)		65										IRR	1.21	0.94	1.58	age, sex, calendar period, birth order, average gross annual income based on total household income, degree of urbanization, birth place of parents, and any parental diagnoses of the specific outcome								Bager	2012		Yes
Bager, 2012	Antimicrobial exposure	mebendazole	Age at first mebendazole prescription (6-8years)		24										IRR	1.48	0.97	2.25	age, sex, calendar period, birth order, average gross annual income based on total household income, degree of urbanization, birth place of parents, and any parental diagnoses of the specific outcome								Bager	2012		Yes
Bager, 2012	Antimicrobial exposure	mebendazole	Age at first mebendazole prescription (9-14years)		4										IRR	0.95	0.35	2.58	age, sex, calendar period, birth order, average gross annual income based on total household income, degree of urbanization, birth place of parents, and any parental diagnoses of the specific outcome								Bager	2012		Yes
Bager, 2012	Antimicrobial exposure	mebendazole	No of previous prescriptions -0		92										IRR	1.13	0.91	1.41	age, sex, calendar period, birth order, average gross annual income based on total household income, degree of urbanization, birth place of parents, and any parental diagnoses of the specific outcome								Bager	2012		Yes
Bager, 2012	Antimicrobial exposure	mebendazole	No of previous prescriptions -1		20										IRR	0.98	0.62	1.53	age, sex, calendar period, birth order, average gross annual income based on total household income, degree of urbanization, birth place of parents, and any parental diagnoses of the specific outcome								Bager	2012		Yes
Bager, 2012	Antimicrobial exposure	mebendazole	No of previous prescriptions -2+		20										IRR	1.39	0.88	2.18	age, sex, calendar period, birth order, average gross annual income based on total household income, degree of urbanization, birth place of parents, and any parental diagnoses of the specific outcome								Bager	2012		Yes
Bager, 2012	Antimicrobial exposure	mebendazole	Household contact use of mebendazole		114										IRR	1.13	0.93	1.39	age, sex, calendar period, birth order, average gross annual income based on total household income, degree of urbanization, birth place of parents, and any parental diagnoses of the specific outcome								Bager	2012		Yes
Neufeld, 2013	Early life	stressful life events	Parents separated (oligos only)	39	18	454	120	1.75	0.97	3.17	OR	1.75	0.96	3.16	OR	1.52	0.77	2.99	Parents separated, family member ill, problems getting along with others, aboriginal								Neufeld	2013		Yes
Neufeld, 2013	Early life	stressful life events	One/both parents deceased (oligos only)	2	1	491	137	1.79	0.16	19.89	OR	1.79	0.16	19.91					Parents separated, family member ill, problems getting along with others, aboriginal								Neufeld	2013		Yes
Neufeld, 2013	Early life	stressful life events	Family ill (oligos only)	22	21	476	120	3.79	2.02	7.12	OR	3.79	2.02	7.11	OR	3.16	1.61	6.22	Parents separated, family member ill, problems getting along with others, aboriginal								Neufeld	2013		Yes
Neufeld, 2013	Early life	stressful life events	Serious upsets (oligos only)	6	17	143	117	3.46	1.32	9.06	OR	3.46	1.32	9.06					Parents separated, family member ill, problems getting along with others, aboriginal								Neufeld	2013		Yes
Neufeld, 2013	Early life	stressful life events	Significant losses (oligos only)	3	3	146	132	1.11	0.22	5.6	OR	1.11	0.22	5.57					Parents separated, family member ill, problems getting along with others, aboriginal								Neufeld	2013		Yes
Neufeld, 2013	Early life	stressful life events	Anyone close to child die (oligos only)	15	9	134	128	0.63	0.27	1.49	OR	0.63	0.26	1.49					Parents separated, family member ill, problems getting along with others, aboriginal								Neufeld	2013		Yes
Neufeld, 2013	Early life	stressful life events	Problems getting along with others (oligos only)	24	20	466	117	3.32	1.77	6.22	OR	3.32	1.77	6.21	OR	3.42	1.8	6.52	Parents separated, family member ill, problems getting along with others, aboriginal								Neufeld	2013		Yes
Neufeld, 2013	Early life	stressful life events	Mother employed outside the home (oligos only)	322	84	174	54	0.84	0.57	1.24	OR	0.84	0.57	1.24					Parents separated, family member ill, problems getting along with others, aboriginal								Neufeld	2013		Yes
Neufeld, 2013	Living environment	residential factors	Rural residence (oligos only)	236	89	270	124	0.82	0.59	1.13	OR	0.82	0.59	1.13					Parents separated, family member ill, problems getting along with others, aboriginal								Neufeld	2013		Yes
Neufeld, 2013	Living environment	residential factors	Lived in a city (oligos only)	274	85	237	68	1.08	0.75	1.55	OR	1.08	0.75	1.55					Parents separated, family member ill, problems getting along with others, aboriginal								Neufeld	2013		Yes
Neufeld, 2013	Early life	stressful life events	Parents separated (RF- poly only)	78	15	707	48	2.83	1.51	5.29	OR	2.83	1.52	5.29	OR	2.45	1.12	5.41	Parents separated, family member ill, problems getting along with others, mother employed outside the home, aboriginal								Neufeld	2013		Yes
Neufeld, 2013	Early life	stressful life events	One/both parents deceased (RF- poly only)	5	2	781	61	5.12	0.97	26.94	OR	5.12	0.97	26.94					Parents separated, family member ill, problems getting along with others, mother employed outside the home, aboriginal								Neufeld	2013		Yes
Neufeld, 2013	Early life	stressful life events	Family ill (RF- poly only)	49	6	746	55	1.66	0.68	4.05	OR	1.66	0.68	4.05	OR	1.31	0.47	3.67	Parents separated, family member ill, problems getting along with others, mother employed outside the home, aboriginal								Neufeld	2013		Yes
Neufeld, 2013	Early life	stressful life events	Serious upsets (RF- poly only)	5	9	252	55	8.25	2.66	25.58	OR	8.25	2.66	25.57					Parents separated, family member ill, problems getting along with others, mother employed outside the home, aboriginal								Neufeld	2013		Yes
Neufeld, 2013	Early life	stressful life events	Significant losses (RF- poly only)	5	3	252	59	2.56	0.6	11.01	OR	2.56	0.6	11.03					Parents separated, family member ill, problems getting along with others, mother employed outside the home, aboriginal								Neufeld	2013		Yes
Neufeld, 2013	Early life	stressful life events	Anyone close to child die (RF- poly only)	27	9	234	53	1.47	0.65	3.31	OR	1.47	0.65	3.31					Parents separated, family member ill, problems getting along with others, mother employed outside the home, aboriginal								Neufeld	2013		Yes
Neufeld, 2013	Early life	stressful life events	Problems getting along with others (RF- poly only)	51	10	735	53	2.72	1.31	5.66	OR	2.72	1.31	5.66	OR	2.04	0.86	4.88	Parents separated, family member ill, problems getting along with others, mother employed outside the home, aboriginal								Neufeld	2013		Yes
Neufeld, 2013	Early life	stressful life events	Mother employed outside the home (RF- poly only)	525	29	266	32	0.46	0.27	0.78	OR	0.46	0.27	0.78	OR	0.5	0.27	0.91	Parents separated, family member ill, problems getting along with others, mother employed outside the home, aboriginal								Neufeld	2013		Yes
Neufeld, 2013	Living environment	residential factors	Rural residence (RF- poly only)	395	51	412	41	1.3	0.84	2.01	OR	1.3	0.84	2					Parents separated, family member ill, problems getting along with others, mother employed outside the home, aboriginal								Neufeld	2013		Yes
Neufeld, 2013	Living environment	residential factors	Lived in a city (RF- poly only)	414	29	402	43	0.65	0.4	1.06	OR	0.66	0.4	1.07					Parents separated, family member ill, problems getting along with others, mother employed outside the home, aboriginal								Neufeld	2013		Yes
Neufeld, 2013	Early life	stressful life events	Parents separated (RF+ poly only)	1	0	553	14	12.72	0.5	325.72									Mother employed outside the home, lived in a city, aboriginal								Neufeld	2013		Yes
Neufeld, 2013	Early life	stressful life events	Family ill (RF+ poly only)	43	3	515	15	2.4	0.67	8.62	OR	2.39	0.67	8.6					Mother employed outside the home, lived in a city, aboriginal								Neufeld	2013		Yes
Neufeld, 2013	Early life	stressful life events	Serious upsets (RF+ poly only)	5	1	191	16	2.39	0.26	21.72	OR	2.4	0.26	21.81					Mother employed outside the home, lived in a city, aboriginal								Neufeld	2013		Yes
Neufeld, 2013	Early life	stressful life events	Significant losses (RF+ poly only)	5	0	191	16	1.06	0.06	20.02	OR								Mother employed outside the home, lived in a city, aboriginal								Neufeld	2013		Yes
Neufeld, 2013	Early life	stressful life events	Anyone close to child die (RF+ poly only)	23	2	177	16	0.96	0.21	4.45	OR	0.96	0.21	4.45					Mother employed outside the home, lived in a city, aboriginal								Neufeld	2013		Yes
Neufeld, 2013	Early life	stressful life events	Problems getting along with others (RF+ poly only)	38	2	517	17	1.6	0.36	7.18	OR	1.6	0.36	7.19					Mother employed outside the home, lived in a city, aboriginal								Neufeld	2013		Yes
Neufeld, 2013	Early life	stressful life events	Mother employed outside the home (RF+ poly only)	370	6	187	10	0.3	0.11	0.84	OR	0.3	0.11	0.85	OR	0.52	0.17	1.6	Mother employed outside the home, lived in a city, aboriginal								Neufeld	2013		Yes
Neufeld, 2013	Living environment	residential factors	Rural residence (RF+ poly only)	248	16	320	11	1.88	0.86	4.12	OR	1.88	0.86	4.12					Mother employed outside the home, lived in a city, aboriginal								Neufeld	2013		Yes
Neufeld, 2013	Living environment	residential factors	Lived in a city (RF+ poly only)	322	7	250	16	0.34	0.14	0.84	OR	0.34	0.14	0.84	OR	0.42	0.12	1.41	Mother employed outside the home, lived in a city, aboriginal								Neufeld	2013		Yes
Neufeld, 2013	Early life	stressful life events	Parents separated (systemic only)	18	4	171	15	2.53	0.76	8.44	OR	2.53	0.76	8.45	OR	2.23	0.57	8.71	Parents separated, problems getting along with others, aboriginal								Neufeld	2013		Yes
Neufeld, 2013	Early life	stressful life events	One/both parents deceased (systemic only)	2	0	187	19	1.92	0.09	41.44									Parents separated, problems getting along with others, aboriginal								Neufeld	2013		Yes
Neufeld, 2013	Early life	stressful life events	Family ill (systemic only)	12	1	180	20	0.75	0.09	6.07	OR	0.75	0.09	6.07					Parents separated, problems getting along with others, aboriginal								Neufeld	2013		Yes
Neufeld, 2013	Early life	stressful life events	Serious upsets (systemic only)	1	2	52	17	6.12	0.52	71.79	OR	6.12	0.52	71.76					Parents separated, problems getting along with others, aboriginal								Neufeld	2013		Yes
Neufeld, 2013	Early life	stressful life events	Significant losses (systemic only)	4	0	50	19	0.29	0.01	5.64									Parents separated, problems getting along with others, aboriginal								Neufeld	2013		Yes
Neufeld, 2013	Early life	stressful life events	Anyone close to child die (systemic only)	7	0	47	19	0.16	0.01	2.94									Parents separated, problems getting along with others, aboriginal								Neufeld	2013		Yes
Neufeld, 2013	Early life	stressful life events	Problems getting along with others (systemic only)	9	3	183	16	3.81	0.94	15.5	OR	3.81	0.94	15.51	OR	2.59	0.49	13.56	Parents separated, problems getting along with others, aboriginal								Neufeld	2013		Yes
Neufeld, 2013	Early life	stressful life events	Mother employed outside the home (systemic only)	119	11	72	7	0.95	0.35	2.56	OR	0.95	0.35	2.56					Parents separated, problems getting along with others, aboriginal								Neufeld	2013		Yes
Neufeld, 2013	Living environment	residential factors	Rural residence (systemic only)	67	20	128	20	1.91	0.96	3.8	OR	1.91	0.96	3.8					Parents separated, problems getting along with others, aboriginal								Neufeld	2013		Yes
Neufeld, 2013	Living environment	residential factors	Lived in a city (systemic only)	124	13	73	11	0.7	0.3	1.64	OR	0.7	0.3	1.63					Parents separated, problems getting along with others, aboriginal								Neufeld	2013		Yes
Arvonen, 2015	Antimicrobial exposure	antibiotic use	Antibiotics from birth to 12months - penicillins	1911	534	3268	764	1.2	1.06	1.36	OR	1.2	1.1	1.4					None								Arvonen	2015		Yes
Arvonen, 2015	Antimicrobial exposure	antibiotic use	Antibiotics from birth to 12months- cephalosporins	364	119	4815	1179	1.34	1.08	1.66	OR	1.3	1.1	1.7					None								Arvonen	2015		Yes
Arvonen, 2015	Antimicrobial exposure	antibiotic use	Antibiotics from birth to 12months - macrolides	906	262	4273	1036	1.19	1.02	1.39	OR	1.2	1.02	1.4					None								Arvonen	2015		Yes
Arvonen, 2015	Antimicrobial exposure	antibiotic use	Antibiotics from birth to 12months - sulphonamides	274	80	4905	1218	1.18	0.91	1.53	OR	1.2	0.9	1.5					None								Arvonen	2015		Yes
Arvonen, 2015	Antimicrobial exposure	antibiotic use	Antibiotics from birth to 12months -lincosamides	4	1	5175	1297	1	0.11	8.95	OR	1	0.1	8.9					None								Arvonen	2015		Yes
Arvonen, 2015	Antimicrobial exposure	antibiotic use	From birth to 24months - 2+ pencillins (versus none)	1894	563	1924	388	1.47	1.27	1.7	OR	1.5	1.3	1.7					None								Arvonen	2015		Yes
Arvonen, 2015	Antimicrobial exposure	antibiotic use	From birth to 24months - 1 pencillin (versus none)	1361	347	1924	388	1.26	1.07	1.48	OR	1.3	1.1	1.5					None								Arvonen	2015		Yes
Arvonen, 2015	Antimicrobial exposure	antibiotic use	From birth to 24months - 0 pencillins	1924	388			Reference			OR	Reference							None								Arvonen	2015		Yes
Arvonen, 2015	Antimicrobial exposure	antibiotic use	From birth to 24months - 2+ cephalosporins (versus none)	280	84	4272	1012	1.27	0.99	1.64	OR	1.3	0.99	1.6					None								Arvonen	2015		Yes
Arvonen, 2015	Antimicrobial exposure	antibiotic use	From birth to 24months - 1 cephalosporin (versus none)	627	202	4272	1012	1.36	1.14	1.62	OR	1.4	1.1	1.6					None								Arvonen	2015		Yes
Arvonen, 2015	Antimicrobial exposure	antibiotic use	From birth to 24months - 0 cephalosporins	4272	1012			Reference			OR	Reference							None								Arvonen	2015		Yes
Arvonen, 2015	Antimicrobial exposure	antibiotic use	From birth to 24months - 2+ macrolides (versus none)	831	245	3260	771	1.25	1.06	1.47	OR	1.3	1.1	1.5					None								Arvonen	2015		Yes
Arvonen, 2015	Antimicrobial exposure	antibiotic use	From birth to 24months - 1 macrolide (versus none)	1088	282	3260	771	1.1	0.94	1.28	OR	1.1	0.9	1.3					None								Arvonen	2015		Yes
Arvonen, 2015	Antimicrobial exposure	antibiotic use	From birth to 24months - 0 macrolides	3260	771			Reference			OR	Reference							None								Arvonen	2015		Yes
Arvonen, 2015	Antimicrobial exposure	antibiotic use	From birth to 24months - 2+ sulphonamides (versus none)	218	66	4494	1098	1.24	0.93	1.65	OR	1.3	0.9	1.7					None								Arvonen	2015		Yes
Arvonen, 2015	Antimicrobial exposure	antibiotic use	From birth to 24months - 1 sulphonamide (versus none)	467	134	4494	1098	1.17	0.95	1.43	OR	1.2	0.97	1.5					None								Arvonen	2015		Yes
Arvonen, 2015	Antimicrobial exposure	antibiotic use	From birth to 24months - 0 sulphonamides	4494	1098			Reference			OR	Reference							None								Arvonen	2015		Yes
Arvonen, 2015	Antimicrobial exposure	antibiotic use	From birth to 24months - 2+ lincosamides (versus none)	1	2	5171	1291	8.01	0.73	88.41	OR	8	0.7	88.2					None								Arvonen	2015		Yes
Arvonen, 2015	Antimicrobial exposure	antibiotic use	From birth to 24months - 1 lincosamide (versus none)	7	5	5171	1291	2.86	0.91	9.03	OR	2.9	0.9	9					None								Arvonen	2015		Yes
Arvonen, 2015	Antimicrobial exposure	antibiotic use	From birth to 24months - 0 lincosamides	5171	1291			Reference			OR	Reference							None								Arvonen	2015		Yes
Arvonen, 2015	Antimicrobial exposure	antibiotic use	From birth to index date - 4+ Penicillins (versus none)	1586	471	1148	215	1.59	1.33	1.9	OR	1.8	1.5	2.2					None								Arvonen	2015		Yes
Arvonen, 2015	Antimicrobial exposure	antibiotic use	From birth to index date - 2-3 Penicillins (versus none)	1415	377	1148	215	1.42	1.18	1.71	OR	1.5	1.2	1.8					None								Arvonen	2015		Yes
Arvonen, 2015	Antimicrobial exposure	antibiotic use	From birth to index date - 1 Penicillins (versus none)	1030	235	1148	215	1.22	1	1.49	OR	1.2	1.01	1.5					None								Arvonen	2015		Yes
Arvonen, 2015	Antimicrobial exposure	antibiotic use	From birth to index date - 0 Penicillins	1148	215			Reference			OR	Reference							None								Arvonen	2015		Yes
Arvonen, 2015	Antimicrobial exposure	antibiotic use	From birth to index date - 4+ Cephalosporins (versus none)	222	94	3502	758	1.96	1.52	2.53	OR	2.2	1.7	2.9					None								Arvonen	2015		Yes
Arvonen, 2015	Antimicrobial exposure	antibiotic use	From birth to index date - 2-3 Cephalosporins (versus none)	603	205	3502	758	1.57	1.32	1.87	OR	1.7	1.4	2					None								Arvonen	2015		Yes
Arvonen, 2015	Antimicrobial exposure	antibiotic use	From birth to index date - 1 Cephalosporins (versus none)	852	241	3502	758	1.31	1.11	1.54	OR	1.4	1.2	1.6					None								Arvonen	2015		Yes
Arvonen, 2015	Antimicrobial exposure	antibiotic use	From birth to index date - 0 Cephalosprins	3502	758			Reference			OR	Reference							None								Arvonen	2015		Yes
Arvonen, 2015	Antimicrobial exposure	antibiotic use	From birth to index date - 4+ Macrolides (versus none)	516	173	2635	612	1.44	1.19	1.75	OR	1.5	1.2	1.9					None								Arvonen	2015		Yes
Arvonen, 2015	Antimicrobial exposure	antibiotic use	From birth to index date - 2-3 Macrolides (versus none)	900	246	2635	612	1.18	1	1.39	OR	1.2	1.03	1.5					None								Arvonen	2015		Yes
Arvonen, 2015	Antimicrobial exposure	antibiotic use	From birth to index date - 1 Macrolides (versus none)	1128	267	2635	612	1.02	0.87	1.2	OR	1.04	0.9	1.2					None								Arvonen	2015		Yes
Arvonen, 2015	Antimicrobial exposure	antibiotic use	From birth to index date - 0 macrolides	2635	612			Reference			OR	Reference							None								Arvonen	2015		Yes
Arvonen, 2015	Antimicrobial exposure	antibiotic use	From birth to index date - 4+ Sulphonamides (versus none)	154	57	3970	940	1.56	1.14	2.13	OR	1.6	1.2	2.2					None								Arvonen	2015		Yes
Arvonen, 2015	Antimicrobial exposure	antibiotic use	From birth to index date - 2-3 Sulphonamides (versus none)	415	112	3970	940	1.14	0.91	1.42	OR	1.2	0.9	1.5					None								Arvonen	2015		Yes
Arvonen, 2015	Antimicrobial exposure	antibiotic use	From birth to index date - 1 Sulphonamides (versus none)	640	189	3970	940	1.25	1.05	1.49	OR	1.3	1.1	1.5					None								Arvonen	2015		Yes
Arvonen, 2015	Antimicrobial exposure	antibiotic use	From birth to index date - 0 Sulphonamides (versus none)	3970	940			Reference			OR	Reference							None								Arvonen	2015		Yes
Arvonen, 2015	Antimicrobial exposure	antibiotic use	From birth to index date - 4+ Lincosamides (versus none)	1	0	5160	1266	1.36	0.06	33.41	OR								None								Arvonen	2015		Yes
Arvonen, 2015	Antimicrobial exposure	antibiotic use	From birth to index date - 2-3 Lincosamides (versus none)	3	12	5160	1266	16.3	4.59	57.85	OR	16	4.5	56.7					None								Arvonen	2015		Yes
Arvonen, 2015	Antimicrobial exposure	antibiotic use	From birth to index date - 1 Lincosamides (versus none)	15	20	5160	1266	5.43	2.77	10.64	OR	5.3	2.7	10.4					None								Arvonen	2015		Yes
Arvonen, 2015	Antimicrobial exposure	antibiotic use	From birth to index date - 0 Lincosamides	5160	1266			Reference			OR	Reference							None								Arvonen	2015		Yes
Miller, 2015	Early life	birth order	First (excl only children)	122	90			Reference							OR	Reference			Age at recruitment, sex, gestational age at birth, maternal age at birth								Miller	2015		Yes
Miller, 2015	Early life	birth order	Second (versus first, excl only children)	125	97	122	90	1.05	0.72	1.54					OR	1.26	0.79	2.01	Age at recruitment, sex, gestational age at birth, maternal age at birth								Miller	2015		Yes
Miller, 2015	Early life	birth order	Third (versus first, excl only children)	36	44	122	90	1.66	0.99	2.79					OR	2.48	1.29	4.74	Age at recruitment, sex, gestational age at birth, maternal age at birth								Miller	2015		Yes
Miller, 2015	Early life	birth order	Fourth (versus first, excl only children)	7	15	122	90	2.9	1.14	7.41					OR	5.4	1.94	15.08	Age at recruitment, sex, gestational age at birth, maternal age at birth								Miller	2015		Yes
Miller, 2015	Early life	birth order	Fifth+ (versus first, excl only children)	3	4	122	90	1.81	0.4	8.29					OR	3.01	0.56	16.1	Age at recruitment, sex, gestational age at birth, maternal age at birth								Miller	2015		Yes
Miller, 2015	Early life	siblings	Number of older siblings 0	44	47			Reference							OR	Reference			Age at recruitment, sex, gestational age at birth, maternal age at birth								Miller	2015		Yes
Miller, 2015	Early life	siblings	Number of older siblings 1 (versus 0)	123	98	44	47	0.75	0.46	1.22					OR	0.37	0.16	0.84	Age at recruitment, sex, gestational age at birth, maternal age at birth								Miller	2015		Yes
Miller, 2015	Early life	siblings	Number of older siblings 2 (versus 0)	38	35	44	47	0.86	0.46	1.59					OR	0.73	0.29	1.83	Age at recruitment, sex, gestational age at birth, maternal age at birth								Miller	2015		Yes
Miller, 2015	Early life	siblings	Number of older siblings 3+ (versus 0)	10	17	44	47	1.59	0.66	3.84					OR	1.19	0.39	3.65	Age at recruitment, sex, gestational age at birth, maternal age at birth								Miller	2015		Yes
Miller, 2015	Early life	siblings	Number of younger siblings 0	44	47			Reference							OR	Reference			Age at recruitment, sex, gestational age at birth, maternal age at birth								Miller	2015		Yes
Miller, 2015	Early life	siblings	Number of younger siblings 1 (versus 0)	137	91	44	47	0.62	0.38	1.01					OR	0.35	0.16	0.78	Age at recruitment, sex, gestational age at birth, maternal age at birth								Miller	2015		Yes
Miller, 2015	Early life	siblings	Number of younger siblings 2 (versus 0)	33	30	44	47	0.85	0.45	1.62					OR	0.38	0.15	1.01	Age at recruitment, sex, gestational age at birth, maternal age at birth								Miller	2015		Yes
Miller, 2015	Early life	siblings	Number of younger siblings 3+ (versus 0)	5	6	44	47	1.12	0.32	3.93					OR	0.85	0.16	4.48	Age at recruitment, sex, gestational age at birth, maternal age at birth								Miller	2015		Yes
Miller, 2015	Early life	siblings	Number of siblings by age 6 years -0	41	47			Reference							OR	Reference			Age at recruitment, sex, gestational age at birth, maternal age at birth								Miller	2015		Yes
Miller, 2015	Early life	siblings	Number of siblings by age 6 years -1	5	2	41	47	0.35	0.06	1.9					OR	0.06	0.01	0.51	Age at recruitment, sex, gestational age at birth, maternal age at birth								Miller	2015		Yes
Miller, 2015	Early life	siblings	Number of siblings by age 6 years -2	32	14	41	47	0.38	0.18	0.81					OR	0.18	0.06	0.5	Age at recruitment, sex, gestational age at birth, maternal age at birth								Miller	2015		Yes
Miller, 2015	Early life	siblings	Number of siblings by age 6 years -3+	249	224	41	47	0.78	0.49	1.23					OR	0.54	0.26	1.1	Age at recruitment, sex, gestational age at birth, maternal age at birth								Miller	2015		Yes
Miller, 2015	Early life	siblings	Number of younger siblings by age 6 years - 0	41	47										OR	Reference			Age at recruitment, sex, gestational age at birth, maternal age at birth								Miller	2015		Yes
Miller, 2015	Early life	siblings	Number of younger siblings by age 6 years - 1	13	5	41	47	0.34	0.11	1.04					OR	0.13	0.03	0.58	Age at recruitment, sex, gestational age at birth, maternal age at birth								Miller	2015		Yes
Miller, 2015	Early life	siblings	Number of younger siblings by age 6 years - 2	45	25	41	47	0.48	0.25	0.91					OR	0.25	0.1	0.67	Age at recruitment, sex, gestational age at birth, maternal age at birth								Miller	2015		Yes
Miller, 2015	Early life	siblings	Number of younger siblings by age 6 years - 3+	112	90	41	47	0.7	0.42	1.16					OR	0.42	0.19	0.93	Age at recruitment, sex, gestational age at birth, maternal age at birth								Miller	2015		Yes
Miller, 2015	Early life	siblings	Number of infant siblings by age 6 years - 0	41	47										OR	Reference			Age at recruitment, sex, gestational age at birth, maternal age at birth								Miller	2015		Yes
Miller, 2015	Early life	siblings	Number of infant siblings by age 6 years - 1	13	5	41	47	0.34	0.11	1.04					OR	0.13	0.03	0.61	Age at recruitment, sex, gestational age at birth, maternal age at birth								Miller	2015		Yes
Miller, 2015	Early life	siblings	Number of infant siblings by age 6 years - 2	139	92	41	47	0.58	0.35	0.95					OR	0.34	0.16	0.76	Age at recruitment, sex, gestational age at birth, maternal age at birth								Miller	2015		Yes
Miller, 2015	Early life	siblings	Number of infant siblings by age 6 years - 3+	18	23	41	47	1.11	0.53	2.34					OR	0.6	0.21	1.72	Age at recruitment, sex, gestational age at birth, maternal age at birth								Miller	2015		Yes
Shenoi, 2015	Smoking	maternal prenatal smoking	Duration of smoking - none	582	135			Reference							OR	Reference			Maternal age, marital status								Shenoi	2015		Yes
Shenoi, 2015	Smoking	maternal prenatal smoking	Duration of smoking - pre-pregnancy only (versus none)	14	6	582	135	1.85	0.7	4.9					OR	2.05	0.77	5.5	Maternal age, marital status								Shenoi	2015		Yes
Shenoi, 2015	Smoking	maternal prenatal smoking	Duration of smoking- any time during pregnancy (versus none)	51	9	582	135	0.76	0.37	1.58					OR	0.84	0.39	1.8	Maternal age, marital status								Shenoi	2015		Yes
Shenoi, 2015	Smoking	maternal prenatal smoking	Maternal prenatal smoking, age at delivery <20 years	641	98										OR	0.83	0.51	1.36	Maternal age, marital status								Shenoi	2015		Yes
Shenoi, 2015	Smoking	maternal prenatal smoking	Maternal prenatal smoking, age at delivery 20-34 years	4289	919										OR	0.68	0.54	0.85	Maternal age, marital status								Shenoi	2015		Yes
Shenoi, 2015	Smoking	maternal prenatal smoking	Maternal prenatal smoking, age at delivery 35+ years	686	179										OR	0.66	0.33	1.33	Maternal age, marital status								Shenoi	2015		Yes
Shenoi, 2015	Smoking	maternal prenatal smoking	Maternal prenatal smoking, mother unmarried	1479	231										OR	0.87	0.64	1.18	Maternal age, marital status								Shenoi	2015		Yes
Shenoi, 2015	Smoking	maternal prenatal smoking	Maternal prenatal smoking, mother married	4124	964										OR	0.64	0.49	0.83	Maternal age, marital status								Shenoi	2015		Yes
Shenoi, 2015	Smoking	maternal prenatal smoking	Maternal prenatal smoking, trimester of antenatal care inception - first	4264	949										OR	0.67	0.53	0.85	Maternal age, marital status								Shenoi	2015		Yes
Shenoi, 2015	Smoking	maternal prenatal smoking	Maternal prenatal smoking, trimester of antenatal care inception - second	841	128										OR	0.91	0.57	1.44	Maternal age, marital status								Shenoi	2015		Yes
Shenoi, 2015	Smoking	maternal prenatal smoking	Maternal prenatal smoking, trimester of antenatal care inception - third	188	32										OR	0.9	0.38	2.14	Maternal age, marital status								Shenoi	2015		Yes
Shenoi, 2015	Smoking	maternal prenatal smoking	Maternal prenatal smoking, private healthcare	2892	773										OR	0.61	0.44	0.83	Maternal age, marital status								Shenoi	2015		Yes
Shenoi, 2015	Smoking	maternal prenatal smoking	Maternal prenatal smoking, medicare/medicaid healthcare	1717	263										OR	1.07	0.79	1.44	Maternal age, marital status								Shenoi	2015		Yes
Shenoi, 2015	Smoking	maternal prenatal smoking	Maternal prenatal smoking, <12 years of education	630	98										OR	0.98	0.59	1.61	Maternal age, marital status								Shenoi	2015		Yes
Shenoi, 2015	Smoking	maternal prenatal smoking	Maternal prenatal smoking, 12 years of education	1073	223										OR	0.87	0.57	1.31	Maternal age, marital status								Shenoi	2015		Yes
Shenoi, 2015	Smoking	maternal prenatal smoking	Maternal prenatal smoking, 13+ years of education	1785	451										OR	0.67	0.4	1.15	Maternal age, marital status								Shenoi	2015		Yes
Shenoi, 2016	Smoking	maternal prenatal smoking	Duration prenatal smoking, months (mean +/- SD)								OR	0.99	0.59	1.64	OR				Age at time of survey (child) and household income								Shenoi	2016		Yes
Shenoi, 2016	Smoking	maternal prenatal smoking	Duration prenatal smoking, months (median, IQR)																Age at time of survey (child) and household income								Shenoi	2016		Yes
Shenoi, 2016	Living environment	pets/animals	Dogs only								OR	0.81	0.48	1.36	OR	1.06	0.58	1.92	Age at time of survey (child) and household income								Shenoi	2016		Yes
Shenoi, 2016	Living environment	pets/animals	Cats only								OR	1.18	0.79	1.77	OR	1.31	0.81	2.13	Age at time of survey (child) and household income								Shenoi	2016		Yes
Shenoi, 2016	Living environment	pets/animals	Other pets only								OR	0.36	0.21	0.64	OR	0.4	0.22	0.76	Age at time of survey (child) and household income								Shenoi	2016		Yes
Shenoi, 2016	Living environment	pets/animals	More than 1 pet								OR	1.16	0.77	1.74	OR	1.51	0.83	2.73	Age at time of survey (child) and household income								Shenoi	2016		Yes
Shenoi, 2016	Living environment	pets/animals	At least 1 dog (versus no dogs)	73	112						OR	0.88	0.59	1.31	OR	1.08	0.64	1.83	Age at time of survey (child) and household income								Shenoi	2016		Yes
Shenoi, 2016	Living environment	pets/animals	At least 1 cat (versus no cats)	41	87						OR	1.55	0.98	2.44	OR	1.67	1.04	2.68	Age at time of survey (child) and household income								Shenoi	2016		Yes
Shenoi, 2016	Living environment	pets/animals	At least 1 other pet (versus no other pets)								OR	0.77	0.41	1.44	OR	0.9	0.44	1.83	Age at time of survey (child) and household income								Shenoi	2016		Yes
Arvonen, 2017	Early life	allergy	Cow's milk allergy (boys)	66	37	1837	439	2.35	1.55	3.56	OR	2.4	1.6	3.6					None								Arvonen	2017		Yes
Arvonen, 2017	Early life	allergy	Cow's milk allergy (girls)	103	29	3173	793	1.13	0.74	1.72	OR	1.1	0.7	1.7					None								Arvonen	2017		Yes
Arvonen, 2017	Early life	allergy	Boys with cow's milk allergy, diagnosed with JIA <3years old	18	16						OR	3.8	1.9	7.6	OR	3.5	1.6	6.8	Previous antibiotics								Arvonen	2017		Yes
Arvonen, 2017	Early life	allergy	Boys with cow's milk allergy, diagnosed with JIA 3-5.9years old	29	11						OR	1.6	0.8	3.4	OR	1.6	0.8	3.3	Previous antibiotics								Arvonen	2017		Yes
Arvonen, 2017	Early life	allergy	Boys with cow's milk allergy, diagnosed with JIA 6+ years old	19	10						OR	2.2	1	4.8	OR	2.2	1	4.8	Previous antibiotics								Arvonen	2017		Yes
Arvonen, 2017	Early life	allergy	Girls with cow's milk allergy, diagnosed with JIA <3years old	36	10						OR	1.1	0.5	2.3	OR	1.1	0.5	2.2	Previous antibiotics								Arvonen	2017		Yes
Arvonen, 2017	Early life	allergy	Girls with cow's milk allergy, diagnosed with JIA 3-5.9years old	45	9						OR	0.8	0.4	1.6	OR	0.8	0.4	1.6	Previous antibiotics								Arvonen	2017		Yes
Arvonen, 2017	Early life	allergy	Girls with cow's milk allergy, diagnosed with JIA 6+ years old	22	10						OR	1.7	0.8	3.7	OR	1.8	0.8	3.5	Previous antibiotics								Arvonen	2017		Yes
Arvonen, 2017	Antimicrobial exposure	antibiotic use	At least one antibiotic purchase before diagnosis of JIA (boys)	1669	441	234	35	1.77	1.22	2.56	OR	1.8	1.2	2.7					None								Arvonen	2017		Yes
Arvonen, 2017	Antimicrobial exposure	antibiotic use	At least one antibiotic purchase before diagnosis of JIA (girls)	2702	717	574	105	1.45	1.16	1.81	OR	1.5	1.2	1.9					None								Arvonen	2017		Yes
Arvonen, 2017	Early life	allergy	Cow's milk allergy- and 0 Antibiotics (boys)	228	34			Reference			OR	Reference							None								Arvonen	2017		Yes
Arvonen, 2017	Early life	allergy	Cow's milk allergy- and 1+ Antibiotics (versus no cow's milk allergy and no antibiotics, boys)	1609	405	228	34	1.69	1.16	2.46	OR	1.7	1.2	2.5					None								Arvonen	2017		Yes
Arvonen, 2017	Early life	allergy	Cow's milk allergy+ and 0 Antibiotics (versus no cow's milk allergy and no antibiotics, boys)	6	1	228	34	1.12	0.13	9.59	OR	1.1	0.1	9.5					None								Arvonen	2017		Yes
Arvonen, 2017	Early life	allergy	Cow's milk allergy+ and 1+ Antibiotics (versus no cow's milk allergy and no antibiotics, boys)	60	36	228	34	4.02	2.32	6.96	OR	4	2.3	6.9					None								Arvonen	2017		Yes
Arvonen, 2017	Early life	allergy	Cow's milk allergy- and 0 Antibiotics (versus no cow's milk allergy and no antibiotics, girls)	565	102			Reference			OR	Reference							None								Arvonen	2017		Yes
Arvonen, 2017	Early life	allergy	Cow's milk allergy- and 1+ Antibiotics (versus no cow's milk allergy and no antibiotics, girls)	2608	691	565	102	1.47	1.17	1.84	OR	1.5	1.2	1.9					None								Arvonen	2017		Yes
Arvonen, 2017	Early life	allergy	Cow's milk allergy+ and 0 Antibiotics (versus no cow's milk allergy and no antibiotics, girls)	9	3	565	102	1.85	0.49	6.95	OR	1.8	0.5	6.9					None								Arvonen	2017		Yes
Arvonen, 2017	Early life	allergy	Cow's milk allergy+ and 1+ Antibiotics (versus no cow's milk allergy and no antibiotics, girls)	94	26	565	102	1.53	0.94	2.48	OR	1.5	0.9	2.5					None								Arvonen	2017		Yes
Arvonen, 2017	Early life	allergy	Cow's milk allergy- and 0 Antibiotics (versus no cow's milk allergy and no antibiotics, all)	793	136			Reference			OR	Reference							None								Arvonen	2017		Yes
Arvonen, 2017	Early life	allergy	Cow's milk allergy- and 1+ Antibiotics (versus no cow's milk allergy and no antibiotics, all)	4217	1096	793	136	1.52	1.25	1.84									None								Arvonen	2017		Yes
Arvonen, 2017	Early life	allergy	Cow's milk allergy+ and 0 Antibiotics (versus no cow's milk allergy and no antibiotics, all)	15	4	793	136	1.55	0.51	4.74									None								Arvonen	2017		Yes
Arvonen, 2017	Early life	allergy	Cow's milk allergy+ and 1+ Antibiotics (versus no cow's milk allergy and no antibiotics, all)	154	62	793	136	2.35	1.66	3.32									None								Arvonen	2017		Yes
Bell, 2017	Perinatal	gestational age	<37 weeks (versus 37-42 weeks, persistent oligo)												OR	0.71	0.43	1.18	maternal age, birth year								Bell	2017		Yes
Bell, 2017	Perinatal	gestational age	37 weeks (persistent oligo)												OR	Reference			maternal age, birth year								Bell	2017		Yes
Bell, 2017	Perinatal	gestational age	42+ weeks (versus 37-42 weeks, persistent oligo)												OR	0.88	0.6	1.29	maternal age, birth year								Bell	2017		Yes
Bell, 2017	Perinatal	size for gestational age	SGA (versus AGA, persistent oligo)												OR	0.95	0.64	1.4	maternal age, birth year								Bell	2017		Yes
Bell, 2017	Perinatal	size for gestational age	AGA (persistent oligo)												OR	Reference			maternal age, birth year								Bell	2017		Yes
Bell, 2017	Perinatal	size for gestational age	LGA (versus AGA, persistent oligo)												OR	1.16	0.82	1.63	maternal age, birth year								Bell	2017		Yes
Bell, 2017	Perinatal	birth weight	<2500g (versus 2500-3999g, persistent oligo)												OR	0.84	0.51	1.4	maternal age, birth year								Bell	2017		Yes
Bell, 2017	Perinatal	birth weight	2500-3999g (persistent oligo)												OR	Reference			maternal age, birth year								Bell	2017		Yes
Bell, 2017	Perinatal	birth weight	>4000g (versus 2500-3999g, persistent oligo)												OR	0.85	0.62	1.17	maternal age, birth year								Bell	2017		Yes
Bell, 2017	Perinatal	mode of delivery	Caesarean (versus no Caesarean, persistent oligo)												OR	1.17	0.92	1.66	maternal age, birth year								Bell	2017		Yes
Bell, 2017	Perinatal	mode of delivery	Not Caesarean (persistent oligo)												OR	Reference			maternal age, birth year								Bell	2017		Yes
Bell, 2017	Maternal	no of prior births	0 (persistent oligo)												OR	Reference			maternal age, birth year								Bell	2017		Yes
Bell, 2017	Maternal	no of prior births	1 (versus none, persistent oligo)												OR	0.88	0.69	1.12	maternal age, birth year								Bell	2017		Yes
Bell, 2017	Maternal	no of prior births	2 (versus none, persistent oligo)												OR	0.71	0.52	0.98	maternal age, birth year								Bell	2017		Yes
Bell, 2017	Maternal	no of prior births	3 (versus none, persistent oligo)												OR	0.55	0.32	0.94	maternal age, birth year								Bell	2017		Yes
Bell, 2017	Maternal	no of prior births	4+ (versus none, persistent oligo)												OR	0.32	0.15	0.71	maternal age, birth year								Bell	2017		Yes
Bell, 2017	Maternal	fetal loss	Noneany gestation (persistent oligo)												OR	Reference			maternal age, birth year								Bell	2017		Yes
Bell, 2017	Maternal	fetal loss	1+, any gestation (versus none, persistent oligo)												OR	1.06	0.76	1.47	maternal age, birth year								Bell	2017		Yes
Bell, 2017	Maternal	fetal loss	None<20 weeks (persistent oligo)												OR	Reference			maternal age, birth year								Bell	2017		Yes
Bell, 2017	Maternal	fetal loss	1+, <20 weeks (versus none, persistent oligo)												OR	1.11	0.8	1.54	maternal age, birth year								Bell	2017		Yes
Bell, 2017	Maternal	fetal loss	None>20 weeks (persistent oligo)												OR	Reference			Maternal age, birth year, paternal age								Bell	2017		Yes
Bell, 2017	Maternal	fetal loss	1+, >20 weeks (versus none, persistent oligo)												OR				Maternal age, birth year, paternal age								Bell	2017		Yes
Bell, 2017	Perinatal	gestational age	<37 weeks (versus 37-42 weeks, extended oligo)																maternal age, birth year								Bell	2017		Yes
Bell, 2017	Perinatal	gestational age	37 weeks (extended oligo)												OR	Reference			maternal age, birth year								Bell	2017		Yes
Bell, 2017	Perinatal	gestational age	42+ weeks (versus 37-42 weeks, extended oligo)												OR	1.31	0.62	2.75	maternal age, birth year								Bell	2017		Yes
Bell, 2017	Perinatal	size for gestational age	SGA (versus AGA, extended oligo)												OR	0.79	0.31	1.99	maternal age, birth year								Bell	2017		Yes
Bell, 2017	Perinatal	size for gestational age	AGA (extended oligo)												OR	Reference			maternal age, birth year								Bell	2017		Yes
Bell, 2017	Perinatal	size for gestational age	LGA (versus AGA, extended oligo)												OR	0.99	0.45	2.18	maternal age, birth year								Bell	2017		Yes
Bell, 2017	Perinatal	birth weight	<2500g (versus 2500-3999g, extended oligo)												OR	0.24	0.03	1.77	maternal age, birth year								Bell	2017		Yes
Bell, 2017	Perinatal	birth weight	2500-3999g (extended oligo)												OR	Reference			maternal age, birth year								Bell	2017		Yes
Bell, 2017	Perinatal	birth weight	>4000g (versus 2500-3999g, extended oligo)												OR	0.55	0.24	1.28	maternal age, birth year								Bell	2017		Yes
Bell, 2017	Perinatal	mode of delivery	Caesarean (versus no Caesarean, extended oligo)												OR	0.93	0.52	1.66	maternal age, birth year								Bell	2017		Yes
Bell, 2017	Perinatal	mode of delivery	Not Caesarean (extended oligo)												OR	Reference			maternal age, birth year								Bell	2017		Yes
Bell, 2017	Maternal	no of prior births	0 (extended oligo)												OR	Reference			maternal age, birth year								Bell	2017		Yes
Bell, 2017	Maternal	no of prior births	1 (versus none, extended oligo)												OR	1.02	0.6	1.74	maternal age, birth year								Bell	2017		Yes
Bell, 2017	Maternal	no of prior births	2 (versus none, extended oligo)												OR	0.53	0.27	1.04	maternal age, birth year								Bell	2017		Yes
Bell, 2017	Maternal	no of prior births	3 (versus none, extended oligo)																maternal age, birth year								Bell	2017		Yes
Bell, 2017	Maternal	no of prior births	4+ (versus none, extended oligo)																maternal age, birth year								Bell	2017		Yes
Bell, 2017	Maternal	fetal loss	None, any gestation (extended oligo)												OR	Reference			maternal age, birth year								Bell	2017		Yes
Bell, 2017	Maternal	fetal loss	1+, any gestation (versus none, extended oligo)												OR	0.77	0.35	1.7	maternal age, birth year								Bell	2017		Yes
Bell, 2017	Maternal	fetal loss	None, <20 weeks (extended oligo)												OR	Reference			maternal age, birth year								Bell	2017		Yes
Bell, 2017	Maternal	fetal loss	1+, <20 weeks (versus none, extended oligo)												OR	0.84	0.38	1.88	maternal age, birth year								Bell	2017		Yes
Bell, 2017	Maternal	fetal loss	None, >20 weeks (extended oligo)												OR	Reference			Maternal age, birth year, paternal age								Bell	2017		Yes
Bell, 2017	Maternal	fetal loss	1+, >20 weeks (versus none, extended oligo)																Maternal age, birth year, paternal age								Bell	2017		Yes
Bell, 2017	Perinatal	gestational age	<37 weeks (versus 37-42 weeks, RF+ poly)												OR	2.23	1.04	4.8	maternal age, birth year								Bell	2017		Yes
Bell, 2017	Perinatal	gestational age	37 weeks (RF+ poly)												OR	Reference			maternal age, birth year								Bell	2017		Yes
Bell, 2017	Perinatal	gestational age	42+ weeks (versus 37-42 weeks, RF+ poly)												OR	0.74	0.29	1.89	maternal age, birth year								Bell	2017		Yes
Bell, 2017	Perinatal	size for gestational age	SGA (versus AGA, RF+ poly)																maternal age, birth year								Bell	2017		Yes
Bell, 2017	Perinatal	size for gestational age	AGA (RF+ poly)												OR	Reference			maternal age, birth year								Bell	2017		Yes
Bell, 2017	Perinatal	size for gestational age	LGA (versus AGA, RF+ poly)												OR	1.42	0.6	3.4	maternal age, birth year								Bell	2017		Yes
Bell, 2017	Perinatal	birth weight	<2500g (versus 2500-3999g, RF+ poly)												OR	2.29	1.03	5.13	maternal age, birth year								Bell	2017		Yes
Bell, 2017	Perinatal	birth weight	2500-3999g (RF+ poly)												OR	Reference			maternal age, birth year								Bell	2017		Yes
Bell, 2017	Perinatal	birth weight	>4000g (versus 2500-3999g, RF+ poly)												OR	0.66	0.26	1.67	maternal age, birth year								Bell	2017		Yes
Bell, 2017	Perinatal	mode of delivery	Caesarean (versus no Caesarean, RF+ poly, RF+ poly)												OR	1.8	1	3.2	maternal age, birth year								Bell	2017		Yes
Bell, 2017	Perinatal	mode of delivery	Not Caesarean (RF+ poly, RF+ poly)												OR	Reference			maternal age, birth year								Bell	2017		Yes
Bell, 2017	Maternal	no of prior births	0 (RF+ poly)												OR	Reference			maternal age, birth year								Bell	2017		Yes
Bell, 2017	Maternal	no of prior births	1 (versus none, RF+ poly)												OR	0.72	0.38	1.37	maternal age, birth year								Bell	2017		Yes
Bell, 2017	Maternal	no of prior births	2 (versus none, RF+ poly)												OR	0.67	0.27	1.67	maternal age, birth year								Bell	2017		Yes
Bell, 2017	Maternal	no of prior births	3 (versus none, RF+ poly)												OR	1.77	0.75	4.14	maternal age, birth year								Bell	2017		Yes
Bell, 2017	Maternal	no of prior births	4+ (versus none, RF+ poly)																maternal age, birth year								Bell	2017		Yes
Bell, 2017	Maternal	fetal loss	None, any gestation (RF+ poly)												OR	Reference			maternal age, birth year								Bell	2017		Yes
Bell, 2017	Maternal	fetal loss	1+, any gestation (versus none, RF+ poly)												OR	2	1	4	maternal age, birth year								Bell	2017		Yes
Bell, 2017	Maternal	fetal loss	None, <20 weeks (RF+ poly)												OR	Reference			maternal age, birth year								Bell	2017		Yes
Bell, 2017	Maternal	fetal loss	1+, <20 weeks (versus none, RF+ poly)												OR	1.71	0.83	3.51	maternal age, birth year								Bell	2017		Yes
Bell, 2017	Maternal	fetal loss	None, >20 weeks (RF+ poly)												OR	Reference			Maternal age, birth year, paternal age								Bell	2017		Yes
Bell, 2017	Maternal	fetal loss	1+, >20 weeks (versus none, RF+ poly)																Maternal age, birth year, paternal age								Bell	2017		Yes
Bell, 2017	Perinatal	gestational age	<37 weeks (versus 37-42 weeks, RF- poly)												OR	0.64	0.33	1.21	maternal age, birth year								Bell	2017		Yes
Bell, 2017	Perinatal	gestational age	37 weeks (RF- poly)												OR	Reference			maternal age, birth year								Bell	2017		Yes
Bell, 2017	Perinatal	gestational age	42+ weeks (versus 37-42 weeks, RF- poly)												OR	0.83	0.52	1.33	maternal age, birth year								Bell	2017		Yes
Bell, 2017	Perinatal	size for gestational age	SGA (versus AGA, RF- poly)												OR	0.97	0.6	1.55	maternal age, birth year								Bell	2017		Yes
Bell, 2017	Perinatal	size for gestational age	AGA (RF- poly)												OR	Reference			maternal age, birth year								Bell	2017		Yes
Bell, 2017	Perinatal	size for gestational age	LGA (versus AGA, RF- poly)												OR	1.07	0.69	1.65	maternal age, birth year								Bell	2017		Yes
Bell, 2017	Perinatal	birth weight	<2500g (versus 2500-3999g, RF- poly)												OR	1.1	0.63	1.92	maternal age, birth year								Bell	2017		Yes
Bell, 2017	Perinatal	birth weight	2500-3999g (RF- poly)												OR	Reference			maternal age, birth year								Bell	2017		Yes
Bell, 2017	Perinatal	birth weight	>4000g (versus 2500-3999g, RF- poly)												OR	0.89	0.61	1.31	maternal age, birth year								Bell	2017		Yes
Bell, 2017	Perinatal	mode of delivery	Caesarean (versus no Caesarean, RF- poly, RF- poly)												OR	1.07	0.78	1.46	maternal age, birth year								Bell	2017		Yes
Bell, 2017	Perinatal	mode of delivery	Not Caesarean (RF- poly, RF- poly)												OR	Reference			maternal age, birth year								Bell	2017		Yes
Bell, 2017	Maternal	no of prior births	0 (RF- poly)												OR	Reference			maternal age, birth year								Bell	2017		Yes
Bell, 2017	Maternal	no of prior births	1 (versus none, RF- poly)												OR	0.78	0.58	1.06	maternal age, birth year								Bell	2017		Yes
Bell, 2017	Maternal	no of prior births	2 (versus none, RF- poly)												OR	0.63	0.42	0.95	maternal age, birth year								Bell	2017		Yes
Bell, 2017	Maternal	no of prior births	3 (versus none, RF- poly)												OR	0.89	0.51	1.53	maternal age, birth year								Bell	2017		Yes
Bell, 2017	Maternal	no of prior births	4+ (versus none, RF- poly)												OR	1.24	0.7	2.18	maternal age, birth year								Bell	2017		Yes
Bell, 2017	Maternal	fetal loss	None, any gestation (RF- poly)												OR	Reference			maternal age, birth year								Bell	2017		Yes
Bell, 2017	Maternal	fetal loss	1+, any gestation (versus none, RF- poly)												OR	2.2	1.55	3.12	maternal age, birth year								Bell	2017		Yes
Bell, 2017	Maternal	fetal loss	None, <20 weeks (RF- poly)												OR	Reference			maternal age, birth year								Bell	2017		Yes
Bell, 2017	Maternal	fetal loss	1+, <20 weeks (versus none, RF- poly)												OR	2.08	1.46	2.97	maternal age, birth year								Bell	2017		Yes
Bell, 2017	Maternal	fetal loss	None, >20 weeks (RF- poly)												OR	Reference			Maternal age, birth year, paternal age								Bell	2017		Yes
Bell, 2017	Maternal	fetal loss	1+, >20 weeks (versus none, RF- poly)												OR	2.25	0.96	5.25	Maternal age, birth year, paternal age								Bell	2017		Yes
Bell, 2017	Perinatal	gestational age	<37 weeks (versus 37-42 weeks, systemic)												OR	1.67	0.76	3.69	maternal age, birth year								Bell	2017		Yes
Bell, 2017	Perinatal	gestational age	37 weeks (systemic)												OR	Reference			maternal age, birth year								Bell	2017		Yes
Bell, 2017	Perinatal	gestational age	42+ weeks (versus 37-42 weeks, systemic)												OR	1.07	0.48	2.35	maternal age, birth year								Bell	2017		Yes
Bell, 2017	Perinatal	size for gestational age	SGA (versus AGA, systemic)												OR	1.03	0.44	2.41	maternal age, birth year								Bell	2017		Yes
Bell, 2017	Perinatal	size for gestational age	AGA (systemic)												OR	Reference			maternal age, birth year								Bell	2017		Yes
Bell, 2017	Perinatal	size for gestational age	LGA (versus AGA, systemic)												OR	0.8	0.32	2.01	maternal age, birth year								Bell	2017		Yes
Bell, 2017	Perinatal	birth weight	<2500g (versus 2500-3999g, systemic)												OR	1.88	0.85	4.15	maternal age, birth year								Bell	2017		Yes
Bell, 2017	Perinatal	birth weight	2500-3999g (systemic)												OR	Reference			maternal age, birth year								Bell	2017		Yes
Bell, 2017	Perinatal	birth weight	>4000g (versus 2500-3999g, systemic)																maternal age, birth year								Bell	2017		Yes
Bell, 2017	Perinatal	mode of delivery	Caesarean (versus no Caesarean, systemic, systemic)												OR	0.9	0.49	1.65	maternal age, birth year								Bell	2017		Yes
Bell, 2017	Perinatal	mode of delivery	Not Caesarean (systemic, systemic)												OR	Reference			maternal age, birth year								Bell	2017		Yes
Bell, 2017	Maternal	no of prior births	0 (systemic)												OR	Reference			maternal age, birth year								Bell	2017		Yes
Bell, 2017	Maternal	no of prior births	1 (versus none, systemic)												OR	0.92	0.53	1.59	maternal age, birth year								Bell	2017		Yes
Bell, 2017	Maternal	no of prior births	2 (versus none, systemic)												OR	0.94	0.47	1.86	maternal age, birth year								Bell	2017		Yes
Bell, 2017	Maternal	no of prior births	3 (versus none, systemic)												OR	0.64	0.24	1.7	maternal age, birth year								Bell	2017		Yes
Bell, 2017	Maternal	no of prior births	4+ (versus none, systemic)																maternal age, birth year								Bell	2017		Yes
Bell, 2017	Maternal	fetal loss	None, any gestation (systemic)												OR	Reference			maternal age, birth year								Bell	2017		Yes
Bell, 2017	Maternal	fetal loss	1+, any gestation (versus none, systemic)												OR	1.9	1	3.64	maternal age, birth year								Bell	2017		Yes
Bell, 2017	Maternal	fetal loss	None, <20 weeks (systemic)												OR	Reference			maternal age, birth year								Bell	2017		Yes
Bell, 2017	Maternal	fetal loss	1+, <20 weeks (versus none, systemic)												OR	1.68	0.86	3.28	maternal age, birth year								Bell	2017		Yes
Bell, 2017	Maternal	fetal loss	None, >20 weeks (systemic)												OR	Reference			Maternal age, birth year, paternal age								Bell	2017		Yes
Bell, 2017	Maternal	fetal loss	1+, >20 weeks (versus none, systemic)																Maternal age, birth year, paternal age								Bell	2017		Yes
Bell, 2017	Perinatal	gestational age	<37 weeks (versus 37-42 weeks, ERA)												OR	1.9	1.27	2.86	maternal age, birth year								Bell	2017		Yes
Bell, 2017	Perinatal	gestational age	37 weeks (ERA)												OR	Reference			maternal age, birth year								Bell	2017		Yes
Bell, 2017	Perinatal	gestational age	42+ weeks (versus 37-42 weeks, ERA)												OR	0.81	0.51	1.29	maternal age, birth year								Bell	2017		Yes
Bell, 2017	Perinatal	size for gestational age	SGA (versus AGA, ERA)												OR	1.03	0.65	1.62	maternal age, birth year								Bell	2017		Yes
Bell, 2017	Perinatal	size for gestational age	AGA (ERA)												OR	Reference			maternal age, birth year								Bell	2017		Yes
Bell, 2017	Perinatal	size for gestational age	LGA (versus AGA, ERA)												OR	0.93	0.59	1.47	maternal age, birth year								Bell	2017		Yes
Bell, 2017	Perinatal	birth weight	<2500g (versus 2500-3999g, ERA)												OR	1.18	0.69	2.02	maternal age, birth year								Bell	2017		Yes
Bell, 2017	Perinatal	birth weight	2500-3999g (ERA)												OR	Reference			maternal age, birth year								Bell	2017		Yes
Bell, 2017	Perinatal	birth weight	>4000g (versus 2500-3999g, ERA)												OR	0.96	0.67	1.38	maternal age, birth year								Bell	2017		Yes
Bell, 2017	Perinatal	mode of delivery	Caesarean (versus no Caesarean, ERA, ERA)												OR	1.14	0.84	1.55	maternal age, birth year								Bell	2017		Yes
Bell, 2017	Perinatal	mode of delivery	Not Caesarean (ERA, ERA)												OR	Reference			maternal age, birth year								Bell	2017		Yes
Bell, 2017	Maternal	no of prior births	0 (ERA)												OR	Reference			maternal age, birth year								Bell	2017		Yes
Bell, 2017	Maternal	no of prior births	1 (versus none, ERA)												OR	1.36	1.02	1.82	maternal age, birth year								Bell	2017		Yes
Bell, 2017	Maternal	no of prior births	2 (versus none, ERA)												OR	0.83	0.56	1.24	maternal age, birth year								Bell	2017		Yes
Bell, 2017	Maternal	no of prior births	3 (versus none, ERA)												OR	0.96	0.54	1.69	maternal age, birth year								Bell	2017		Yes
Bell, 2017	Maternal	no of prior births	4+ (versus none, ERA)												OR	0.65	0.31	1.39	maternal age, birth year								Bell	2017		Yes
Bell, 2017	Maternal	fetal loss	None, any gestation (ERA)												OR	Reference			maternal age, birth year								Bell	2017		Yes
Bell, 2017	Maternal	fetal loss	1+, any gestation (versus none, ERA)												OR	1.59	1.16	2.17	maternal age, birth year								Bell	2017		Yes
Bell, 2017	Maternal	fetal loss	None, <20 weeks (ERA)												OR	Reference			maternal age, birth year								Bell	2017		Yes
Bell, 2017	Maternal	fetal loss	1+, <20 weeks (versus none, ERA)												OR	1.56	1.13	2.14	maternal age, birth year								Bell	2017		Yes
Bell, 2017	Maternal	fetal loss	None, >20 weeks (ERA)												OR	Reference			Maternal age, birth year, paternal age								Bell	2017		Yes
Bell, 2017	Maternal	fetal loss	1+, >20 weeks (versus none, ERA)												OR	1.9	0.86	4.2	Maternal age, birth year, paternal age								Bell	2017		Yes
Bell, 2017	Perinatal	gestational age	<37 weeks (versus 37-42 weeks, psoriatic)																maternal age, birth year								Bell	2017		Yes
Bell, 2017	Perinatal	gestational age	37 weeks (psoriatic)												OR	Reference			maternal age, birth year								Bell	2017		Yes
Bell, 2017	Perinatal	gestational age	42+ weeks (versus 37-42 weeks, psoriatic)												OR	0.79	0.31	2	maternal age, birth year								Bell	2017		Yes
Bell, 2017	Perinatal	size for gestational age	SGA (versus AGA, psoriatic)												OR	1.31	0.55	3.13	maternal age, birth year								Bell	2017		Yes
Bell, 2017	Perinatal	size for gestational age	AGA (psoriatic)												OR	Reference			maternal age, birth year								Bell	2017		Yes
Bell, 2017	Perinatal	size for gestational age	LGA (versus AGA, psoriatic)																maternal age, birth year								Bell	2017		Yes
Bell, 2017	Perinatal	birth weight	<2500g (versus 2500-3999g, psoriatic)																maternal age, birth year								Bell	2017		Yes
Bell, 2017	Perinatal	birth weight	2500-3999g (psoriatic)												OR	Reference			maternal age, birth year								Bell	2017		Yes
Bell, 2017	Perinatal	birth weight	>4000g (versus 2500-3999g, psoriatic)												OR	0.79	0.35	1.74	maternal age, birth year								Bell	2017		Yes
Bell, 2017	Perinatal	mode of delivery	Caesarean (versus no Caesarean, psoriatic, psoriatic)												OR	1.15	0.62	2.13	maternal age, birth year								Bell	2017		Yes
Bell, 2017	Perinatal	mode of delivery	Not Caesarean (psoriatic, psoriatic)												OR	Reference			maternal age, birth year								Bell	2017		Yes
Bell, 2017	Maternal	no of prior births	0 (psoriatic)												OR	Reference			maternal age, birth year								Bell	2017		Yes
Bell, 2017	Maternal	no of prior births	1 (versus none, psoriatic)												OR	1.15	0.65	2.04	maternal age, birth year								Bell	2017		Yes
Bell, 2017	Maternal	no of prior births	2 (versus none, psoriatic)												OR	0.53	0.21	1.33	maternal age, birth year								Bell	2017		Yes
Bell, 2017	Maternal	no of prior births	3 (versus none, psoriatic)												OR	0.71	0.26	1.94	maternal age, birth year								Bell	2017		Yes
Bell, 2017	Maternal	no of prior births	4+ (versus none, psoriatic)																maternal age, birth year								Bell	2017		Yes
Bell, 2017	Maternal	fetal loss	None, any gestation (psoriatic)												OR	Reference			maternal age, birth year								Bell	2017		Yes
Bell, 2017	Maternal	fetal loss	1+, any gestation (versus none, psoriatic)												OR	2.85	1.57	5.17	maternal age, birth year								Bell	2017		Yes
Bell, 2017	Maternal	fetal loss	None, <20 weeks (psoriatic)												OR	Reference			maternal age, birth year								Bell	2017		Yes
Bell, 2017	Maternal	fetal loss	1+, <20 weeks (versus none, psoriatic)												OR	2.62	1.44	4.78	maternal age, birth year								Bell	2017		Yes
Bell, 2017	Maternal	fetal loss	None, >20 weeks (psoriatic)												OR	Reference			Maternal age, birth year, paternal age								Bell	2017		Yes
Bell, 2017	Maternal	fetal loss	1+, >20 weeks (versus none, psoriatic)																Maternal age, birth year, paternal age								Bell	2017		Yes
Bell, 2017	Perinatal	gestational age	<37 weeks (versus 37-42 weeks, undifferentiated)																maternal age, birth year								Bell	2017		Yes
Bell, 2017	Perinatal	gestational age	37 weeks (undifferentiated)												OR	Reference			maternal age, birth year								Bell	2017		Yes
Bell, 2017	Perinatal	gestational age	42+ weeks (versus 37-42 weeks, undifferentiated)																maternal age, birth year								Bell	2017		Yes
Bell, 2017	Perinatal	size for gestational age	SGA (versus AGA, undifferentiated)												OR	2.64	1.18	5.94	maternal age, birth year								Bell	2017		Yes
Bell, 2017	Perinatal	size for gestational age	AGA (undifferentiated)												OR	Reference			maternal age, birth year								Bell	2017		Yes
Bell, 2017	Perinatal	size for gestational age	LGA (versus AGA, undifferentiated)																maternal age, birth year								Bell	2017		Yes
Bell, 2017	Perinatal	birth weight	<2500g (versus 2500-3999g, undifferentiated)																maternal age, birth year								Bell	2017		Yes
Bell, 2017	Perinatal	birth weight	2500-3999g (undifferentiated)												OR	Reference			maternal age, birth year								Bell	2017		Yes
Bell, 2017	Perinatal	birth weight	>4000g (versus 2500-3999g, undifferentiated)																maternal age, birth year								Bell	2017		Yes
Bell, 2017	Perinatal	mode of delivery	Caesarean (versus no Caesarean, undifferentiated, undifferentiated)												OR	0.84	0.35	2.01	maternal age, birth year								Bell	2017		Yes
Bell, 2017	Perinatal	mode of delivery	Not Caesarean (undifferentiated, undifferentiated)												OR	Reference			maternal age, birth year								Bell	2017		Yes
Bell, 2017	Maternal	no of prior births	0 (undifferentiated)												OR	Reference			maternal age, birth year								Bell	2017		Yes
Bell, 2017	Maternal	no of prior births	1 (versus none, undifferentiated)												OR	0.66	0.31	1.41	maternal age, birth year								Bell	2017		Yes
Bell, 2017	Maternal	no of prior births	2 (versus none, undifferentiated)												OR	0.6	0.25	1.44	maternal age, birth year								Bell	2017		Yes
Bell, 2017	Maternal	no of prior births	3 (versus none, undifferentiated)																maternal age, birth year								Bell	2017		Yes
Bell, 2017	Maternal	no of prior births	4+ (versus none, undifferentiated)																maternal age, birth year								Bell	2017		Yes
Bell, 2017	Maternal	fetal loss	None, any gestation (undifferentiated)												OR	Reference			maternal age, birth year								Bell	2017		Yes
Bell, 2017	Maternal	fetal loss	1+, any gestation (versus none, undifferentiated)												OR	1.42	0.61	3.3	maternal age, birth year								Bell	2017		Yes
Bell, 2017	Maternal	fetal loss	None, <20 weeks (undifferentiated)												OR	Reference			maternal age, birth year								Bell	2017		Yes
Bell, 2017	Maternal	fetal loss	1+, <20 weeks (versus none, undifferentiated)												OR	1.57	0.68	3.65	maternal age, birth year								Bell	2017		Yes
Bell, 2017	Maternal	fetal loss	None, >20 weeks (undifferentiated)												OR	Reference			Maternal age, birth year, paternal age								Bell	2017		Yes
Bell, 2017	Maternal	fetal loss	1+, >20 weeks (versus none, undifferentiated)																Maternal age, birth year, paternal age								Bell	2017		Yes
Franca, 2018	Socioeconomic	socioeconomic status	Low/middle socioeconomic status during pregnancy	30	31	94	35	2.78	1.47	5.24	OR	2.78	1.5	5.2	OR				maternal socioeconomic status, maternal employment, maternal occupation, intrauterine cigarette smoke exposure, maternal weight gain in pregnancy, home/work distance to gas stations, factories and quarries, SO2 in second trimester of pregnancy								Franca	2018		Yes
Franca, 2018	Socioeconomic	parental employment/occupation	mother employed during pregnancy	99	26	25	40	0.16	0.08	0.31	OR	0.16	0.1	0.3	OR				maternal socioeconomic status, maternal employment, maternal occupation, intrauterine cigarette smoke exposure, maternal weight gain in pregnancy, home/work distance to gas stations, factories and quarries, SO2 in second trimester of pregnancy								Franca	2018		Yes
Franca, 2018	Environmental	prenatal pollution exposure	occupational exposure to inhaled particulate matter and/or volatile vapour during pregnancy	10	15	114	51	3.35	1.41	7.96	OR	3.35	1.4	8	OR				maternal socioeconomic status, maternal employment, maternal occupation, intrauterine cigarette smoke exposure, maternal weight gain in pregnancy, home/work distance to gas stations, factories and quarries, SO2 in second trimester of pregnancy								Franca	2018		Yes
Franca, 2018	Perinatal	maternal weight gain in pregnancy	Ideal (11.5-16kg)	48	37	76	29	2.02	1.1	3.7	OR	2.02	1.1	3.7					maternal socioeconomic status, maternal employment, maternal occupation, intrauterine cigarette smoke exposure, maternal weight gain in pregnancy, home/work distance to gas stations, factories and quarries, SO2 in second trimester of pregnancy								Franca	2018		Yes
Franca, 2018	Perinatal	maternal weight gain in pregnancy	Under ideal <11.5kg	60	16	64	50	0.34	0.18	0.66	OR	0.34	0.2	0.7	OR				maternal socioeconomic status, maternal employment, maternal occupation, intrauterine cigarette smoke exposure, maternal weight gain in pregnancy, home/work distance to gas stations, factories and quarries, SO2 in second trimester of pregnancy								Franca	2018		Yes
Franca, 2018	Perinatal	maternal weight gain in pregnancy	Above ideal >16kg	16	13	108	53	1.66	0.74	3.7	OR	1.5	0.7	3.4					maternal socioeconomic status, maternal employment, maternal occupation, intrauterine cigarette smoke exposure, maternal weight gain in pregnancy, home/work distance to gas stations, factories and quarries, SO2 in second trimester of pregnancy								Franca	2018		Yes
Franca, 2018	Environmental	prenatal pollution exposure	Home/work distance to gas stations, factories and quarries <100m during pregnancy	14	20	110	46	3.42	1.59	7.35	OR	0.83	0.4	1.9					maternal socioeconomic status, maternal employment, maternal occupation, intrauterine cigarette smoke exposure, maternal weight gain in pregnancy, home/work distance to gas stations, factories and quarries, SO2 in second trimester of pregnancy								Franca	2018		Yes
Franca, 2018	Environmental	prenatal pollution exposure	Home/work distance to gas stations, factories and quarries 100-200m during pregnancy	19	14	105	52	1.49	0.69	3.21	OR	0.6	0.2	1.7					maternal socioeconomic status, maternal employment, maternal occupation, intrauterine cigarette smoke exposure, maternal weight gain in pregnancy, home/work distance to gas stations, factories and quarries, SO2 in second trimester of pregnancy								Franca	2018		Yes
Franca, 2018	Environmental	prenatal pollution exposure	Home/work distance to gas stations, factories and quarries 200-500m during pregnancy	32	30	92	36	2.4	1.28	4.51	OR	0.26	0.1	0.6	OR				maternal socioeconomic status, maternal employment, maternal occupation, intrauterine cigarette smoke exposure, maternal weight gain in pregnancy, home/work distance to gas stations, factories and quarries, SO2 in second trimester of pregnancy								Franca	2018		Yes
Franca, 2018	Environmental	prenatal pollution exposure	Commute time from home to work < 30min	43	14	81	52	0.51	0.25	1.02	OR	1.55	0.65	3.68					maternal socioeconomic status, maternal employment, maternal occupation, intrauterine cigarette smoke exposure, maternal weight gain in pregnancy, home/work distance to gas stations, factories and quarries, SO2 in second trimester of pregnancy								Franca	2018		Yes
Franca, 2018	Environmental	prenatal pollution exposure	Commute time from home to work 30-60min	38	9	86	57	0.36	0.16	0.8	OR	0.52	0.14	1.91					maternal socioeconomic status, maternal employment, maternal occupation, intrauterine cigarette smoke exposure, maternal weight gain in pregnancy, home/work distance to gas stations, factories and quarries, SO2 in second trimester of pregnancy								Franca	2018		Yes
Franca, 2018	Environmental	prenatal pollution exposure	Commute time from home to work >60min	19	3	105	63	0.26	0.07	0.91	OR	0.86	0.35	2.13					maternal socioeconomic status, maternal employment, maternal occupation, intrauterine cigarette smoke exposure, maternal weight gain in pregnancy, home/work distance to gas stations, factories and quarries, SO2 in second trimester of pregnancy								Franca	2018		Yes
Franca, 2018	Environmental	prenatal pollution exposure	Maternal SO2 levels in second trimester of pregnancy, first tertile (<10ug/m3)								OR	Reference							maternal socioeconomic status, maternal employment, maternal occupation, intrauterine cigarette smoke exposure, maternal weight gain in pregnancy, home/work distance to gas stations, factories and quarries, SO2 in second trimester of pregnancy								Franca	2018		Yes
Franca, 2018	Environmental	prenatal pollution exposure	Maternal SO2 levels in second trimester of pregnancy, second tertile (10-15.5ug/m3)								OR	1.41	0.7	2.9	OR				maternal socioeconomic status, maternal employment, maternal occupation, intrauterine cigarette smoke exposure, maternal weight gain in pregnancy, home/work distance to gas stations, factories and quarries, SO2 in second trimester of pregnancy								Franca	2018		Yes
Franca, 2018	Environmental	prenatal pollution exposure	Maternal SO2 levels in second trimester of pregnancy, third tertile (>15.5ug/m3)								OR	0.35	0.2	0.8	OR				maternal socioeconomic status, maternal employment, maternal occupation, intrauterine cigarette smoke exposure, maternal weight gain in pregnancy, home/work distance to gas stations, factories and quarries, SO2 in second trimester of pregnancy								Franca	2018		Yes
Franca, 2018	Socioeconomic	socioeconomic status	Low/middle socioeconomic status after birth								OR	2.78	1.5	5.2	OR				maternal socioeconomic status, second hand smoke exposure at home, daycare/school attendance, home/school distance to gas stations, factories and quarries, O3 exposure in 2nd year of life								Franca	2018		Yes
Franca, 2018	Living environment	daycare	Daycare/school attendance	117	47	7	17	0.17	0.07	0.44	OR	0.17	0.1	0.4	OR				maternal socioeconomic status, second hand smoke exposure at home, daycare/school attendance, home/school distance to gas stations, factories and quarries, O3 exposure in 2nd year of life								Franca	2018		Yes
Franca, 2018	Environmental	pollution exposure	Home/school distance to gas stations, factories and quarries <100m	30	23	94	43	1.68	0.88	3.23	OR	1.54	0.8	2.9	OR				maternal socioeconomic status, second hand smoke exposure at home, daycare/school attendance, home/school distance to gas stations, factories and quarries, O3 exposure in 2nd year of life								Franca	2018		Yes
Franca, 2018	Environmental	pollution exposure	Home/school distance to gas stations, factories and quarries 100-200m	34	24	90	42	1.51	0.8	2.86	OR	1.43	0.7	2.7					maternal socioeconomic status, second hand smoke exposure at home, daycare/school attendance, home/school distance to gas stations, factories and quarries, O3 exposure in 2nd year of life								Franca	2018		Yes
Franca, 2018	Environmental	pollution exposure	Home/school distance to gas stations, factories and quarries 200-500m	60	34	64	32	1.13	0.62	2.05	OR	0.27	0.7	2.3					maternal socioeconomic status, second hand smoke exposure at home, daycare/school attendance, home/school distance to gas stations, factories and quarries, O3 exposure in 2nd year of life								Franca	2018		Yes
Franca, 2018	Environmental	pollution exposure	Commute time from home to school/daycare <30min	79	38	45	28	0.77	0.42	1.42	OR	2.03	0.9	4.6					maternal socioeconomic status, second hand smoke exposure at home, daycare/school attendance, home/school distance to gas stations, factories and quarries, O3 exposure in 2nd year of life								Franca	2018		Yes
Franca, 2018	Environmental	pollution exposure	Commute time from home to school/daycare 30-60min	23	4	101	62	0.28	0.09	0.85	OR	0.38	0.1	1.2					maternal socioeconomic status, second hand smoke exposure at home, daycare/school attendance, home/school distance to gas stations, factories and quarries, O3 exposure in 2nd year of life								Franca	2018		Yes
Franca, 2018	Environmental	pollution exposure	Commute time from home to school/daycare >60min	14	6	110	60	0.79	0.29	2.16	OR	1.08	0.4	3					maternal socioeconomic status, second hand smoke exposure at home, daycare/school attendance, home/school distance to gas stations, factories and quarries, O3 exposure in 2nd year of life								Franca	2018		Yes
Franca, 2018	Environmental	pollution exposure	O3 exposure in 2yr year of life, first tertile (<80.8ug/m3)								OR	Reference							maternal socioeconomic status, second hand smoke exposure at home, daycare/school attendance, home/school distance to gas stations, factories and quarries, O3 exposure in 2nd year of life								Franca	2018		Yes
Franca, 2018	Environmental	pollution exposure	O3 exposure in 2yr year of life, second tertile (80.8-87.2ug/m3)								OR	2.22	1.1	4.7	OR				maternal socioeconomic status, second hand smoke exposure at home, daycare/school attendance, home/school distance to gas stations, factories and quarries, O3 exposure in 2nd year of life								Franca	2018		Yes
Franca, 2018	Environmental	pollution exposure	O3 exposure in 2yr year of life, third tertile (>87.2ug/m3)								OR	1.01	0.4	2.1	OR				maternal socioeconomic status, second hand smoke exposure at home, daycare/school attendance, home/school distance to gas stations, factories and quarries, O3 exposure in 2nd year of life								Franca	2018		Yes
Franca, 2018	Socioeconomic	socioeconomic status	Low/middle socioeconomic status from pregnancy to JIA diagnosis (RF- poly)								OR				OR	0.88	0.3	2.59	maternal socioeconomic status, maternal employment, maternal occupation, maternal weight gain in pregnancy, daycare/school attendance, exposure to cigarette smoke (intrauterine and after birth), O3 in second year of life								Franca	2018		Yes
Franca, 2018	Socioeconomic	parental employment/occupation	Maternal employment from pregnancy to JIA diagnosis (RF- poly)								OR				OR	0.05	0.012	0.2	maternal socioeconomic status, maternal employment, maternal occupation, maternal weight gain in pregnancy, daycare/school attendance, exposure to cigarette smoke (intrauterine and after birth), O3 in second year of life								Franca	2018		Yes
Franca, 2018	Environmental	prenatal pollution exposure	Occupational exposure to inhaled particulate matter and/or volatile vapour from pregnancy to JIA diagnosis (RF- poly)								OR				OR	25.1	4.68	134.27	maternal socioeconomic status, maternal employment, maternal occupation, maternal weight gain in pregnancy, daycare/school attendance, exposure to cigarette smoke (intrauterine and after birth), O3 in second year of life								Franca	2018		Yes
Franca, 2018	Perinatal	maternal weight gain in pregnancy	Ideal (11.5-16kg) from pregnancy to JIA diagnosis (RF- poly)								OR				OR	0.1	0.02	0.63	maternal socioeconomic status, maternal employment, maternal occupation, maternal weight gain in pregnancy, daycare/school attendance, exposure to cigarette smoke (intrauterine and after birth), O3 in second year of life								Franca	2018		Yes
Franca, 2018	Living environment	daycare	Daycare/school attendance from pregnancy to JIA diagnosis (RF- poly)								OR				OR	0.15	0.03	0.74	maternal socioeconomic status, maternal employment, maternal occupation, maternal weight gain in pregnancy, daycare/school attendance, exposure to cigarette smoke (intrauterine and after birth), O3 in second year of life								Franca	2018		Yes
Franca, 2018	Smoking	smoke exposure	Intrauterine and after birth exposure to cigarette smoke (yes versus no) (RF- poly)								OR				OR	3.71	1.1	12.55	maternal socioeconomic status, maternal employment, maternal occupation, maternal weight gain in pregnancy, daycare/school attendance, exposure to cigarette smoke (intrauterine and after birth), O3 in second year of life								Franca	2018		Yes
Franca, 2018	Environmental	pollution exposure	O3 exposure in 2yr year of life, first tertile (<80.8ug/m3) (RF- poly) (pregnancy to JIA diagnosis)								OR				OR	Reference			maternal socioeconomic status, maternal employment, maternal occupation, maternal weight gain in pregnancy, daycare/school attendance, exposure to cigarette smoke (intrauterine and after birth), O3 in second year of life								Franca	2018		Yes
Franca, 2018	Environmental	pollution exposure	O3 exposure in 2yr year of life, second tertile (80.8-87.2ug/m3) (RF- poly) (pregnancy to JIA diagnosis)								OR				OR	4.46	1.1	18.88	maternal socioeconomic status, maternal employment, maternal occupation, maternal weight gain in pregnancy, daycare/school attendance, exposure to cigarette smoke (intrauterine and after birth), O3 in second year of life								Franca	2018		Yes
Franca, 2018	Environmental	pollution exposure	O3 exposure in 2yr year of life, third tertile (>87.2ug/m3) (RF- poly) (pregnancy to JIA diagnosis)								OR				OR	1.22	0.33	4.52	maternal socioeconomic status, maternal employment, maternal occupation, maternal weight gain in pregnancy, daycare/school attendance, exposure to cigarette smoke (intrauterine and after birth), O3 in second year of life								Franca	2018		Yes
Franca, 2018	Socioeconomic	socioeconomic status	Low/middle socioeconomic status from pregnancy to JIA diagnosis (oligo)								OR				OR	1.48	0.41	5.39	maternal socioeconomic status, maternal employment, maternal occupation, maternal weight gain in pregnancy, daycare/school attendance, exposure to cigarette smoke (intrauterine and after birth), O3 in second year of life								Franca	2018		Yes
Franca, 2018	Socioeconomic	parental employment/occupation	Maternal employment from pregnancy to JIA diagnosis (oligo)								OR				OR	0.016	0.01	0.19	maternal socioeconomic status, maternal employment, maternal occupation, maternal weight gain in pregnancy, daycare/school attendance, exposure to cigarette smoke (intrauterine and after birth), O3 in second year of life								Franca	2018		Yes
Franca, 2018	Environmental	prenatal pollution exposure	Occupational exposure to inhaled particulate matter and/or volatile vapour from pregnancy to JIA diagnosis (oligo)								OR				OR	168.5	9.6	2951.7	maternal socioeconomic status, maternal employment, maternal occupation, maternal weight gain in pregnancy, daycare/school attendance, exposure to cigarette smoke (intrauterine and after birth), O3 in second year of life								Franca	2018		Yes
Franca, 2018	Perinatal	maternal weight gain in pregnancy	Ideal (11.5-16kg) from pregnancy to JIA diagnosis (oligo)								OR				OR	0.17	0.05	0.59	maternal socioeconomic status, maternal employment, maternal occupation, maternal weight gain in pregnancy, daycare/school attendance, exposure to cigarette smoke (intrauterine and after birth), O3 in second year of life								Franca	2018		Yes
Franca, 2018	Living environment	daycare	Daycare/school attendance from pregnancy to JIA diagnosis (oligo)								OR				OR	0.025	0.003	0.18	maternal socioeconomic status, maternal employment, maternal occupation, maternal weight gain in pregnancy, daycare/school attendance, exposure to cigarette smoke (intrauterine and after birth), O3 in second year of life								Franca	2018		Yes
Franca, 2018	Smoking	smoke exposure	Intrauterine and after birth exposure to cigarette smoke (yes versus no) (oligo)								OR				OR	8.66	1.51	49.54	maternal socioeconomic status, maternal employment, maternal occupation, maternal weight gain in pregnancy, daycare/school attendance, exposure to cigarette smoke (intrauterine and after birth), O3 in second year of life								Franca	2018		Yes
Franca, 2018	Environmental	pollution exposure	O3 exposure in 2yr year of life, first tertile (<80.8ug/m3) (oligo) (pregnancy to JIA diagnosis)								OR				OR	Reference			maternal socioeconomic status, maternal employment, maternal occupation, maternal weight gain in pregnancy, daycare/school attendance, exposure to cigarette smoke (intrauterine and after birth), O3 in second year of life								Franca	2018		Yes
Franca, 2018	Environmental	pollution exposure	O3 exposure in 2yr year of life, second tertile (80.8-87.2ug/m3) (oligo) (pregnancy to JIA diagnosis)								OR				OR	7.45	1.02	54.51	maternal socioeconomic status, maternal employment, maternal occupation, maternal weight gain in pregnancy, daycare/school attendance, exposure to cigarette smoke (intrauterine and after birth), O3 in second year of life								Franca	2018		Yes
Franca, 2018	Environmental	pollution exposure	O3 exposure in 2yr year of life, third tertile (>87.2ug/m3) (oligo) (pregnancy to JIA diagnosis)								OR				OR	0.32	0.04	2.34	maternal socioeconomic status, maternal employment, maternal occupation, maternal weight gain in pregnancy, daycare/school attendance, exposure to cigarette smoke (intrauterine and after birth), O3 in second year of life								Franca	2018		Yes
Franca, 2018	Socioeconomic	socioeconomic status	Low/middle socioeconomic status from pregnancy to JIA diagnosis (systemic)								OR				OR	0.22	0.04	1.14	maternal socioeconomic status, maternal employment, maternal occupation, maternal weight gain in pregnancy, daycare/school attendance, exposure to cigarette smoke (intrauterine and after birth), O3 in second year of life								Franca	2018		Yes
Franca, 2018	Socioeconomic	parental employment/occupation	Maternal employment from pregnancy to JIA diagnosis (systemic)								OR				OR	0.03	0.004	0.17	maternal socioeconomic status, maternal employment, maternal occupation, maternal weight gain in pregnancy, daycare/school attendance, exposure to cigarette smoke (intrauterine and after birth), O3 in second year of life								Franca	2018		Yes
Franca, 2018	Environmental	prenatal pollution exposure	Occupational exposure to inhaled particulate matter and/or volatile vapour from pregnancy to JIA diagnosis (systemic)								OR				OR	8.85	0.57	137.6	maternal socioeconomic status, maternal employment, maternal occupation, maternal weight gain in pregnancy, daycare/school attendance, exposure to cigarette smoke (intrauterine and after birth), O3 in second year of life								Franca	2018		Yes
Franca, 2018	Perinatal	maternal weight gain in pregnancy	Ideal (11.5-16kg) from pregnancy to JIA diagnosis (systemic)								OR				OR	0.13	0.02	0.72	maternal socioeconomic status, maternal employment, maternal occupation, maternal weight gain in pregnancy, daycare/school attendance, exposure to cigarette smoke (intrauterine and after birth), O3 in second year of life								Franca	2018		Yes
Franca, 2018	Living environment	daycare	Daycare/school attendance from pregnancy to JIA diagnosis (systemic)								OR				OR	0.24	0.03	1.78	maternal socioeconomic status, maternal employment, maternal occupation, maternal weight gain in pregnancy, daycare/school attendance, exposure to cigarette smoke (intrauterine and after birth), O3 in second year of life								Franca	2018		Yes
Franca, 2018	Smoking	smoke exposure	Intrauterine and after birth exposure to cigarette smoke (yes versus no) (systemic)								OR				OR	4.13	0.9	18.99	maternal socioeconomic status, maternal employment, maternal occupation, maternal weight gain in pregnancy, daycare/school attendance, exposure to cigarette smoke (intrauterine and after birth), O3 in second year of life								Franca	2018		Yes
Franca, 2018	Environmental	pollution exposure	O3 exposure in 2yr year of life, first tertile (<80.8ug/m3) (systemic) (pregnancy to JIA diagnosis)								OR				OR	Reference			maternal socioeconomic status, maternal employment, maternal occupation, maternal weight gain in pregnancy, daycare/school attendance, exposure to cigarette smoke (intrauterine and after birth), O3 in second year of life								Franca	2018		Yes
Franca, 2018	Environmental	pollution exposure	O3 exposure in 2yr year of life, second tertile (80.8-87.2ug/m3) (systemic) (pregnancy to JIA diagnosis)								OR				OR	10.6	1.69	66.45	maternal socioeconomic status, maternal employment, maternal occupation, maternal weight gain in pregnancy, daycare/school attendance, exposure to cigarette smoke (intrauterine and after birth), O3 in second year of life								Franca	2018		Yes
Franca, 2018	Environmental	pollution exposure	O3 exposure in 2yr year of life, third tertile (>87.2ug/m3) (systemic) (pregnancy to JIA diagnosis)								OR				OR	0.77	0.12	4.81	maternal socioeconomic status, maternal employment, maternal occupation, maternal weight gain in pregnancy, daycare/school attendance, exposure to cigarette smoke (intrauterine and after birth), O3 in second year of life								Franca	2018		Yes
Kindgren, 2019	Maternal	diet/supplement use during pregnancy	Fish more than one a week in pregnancy (fish from Baltic Sea)	791	4										OR	2.3	1.1	5	heredity for rheumatism (JIA or RA in first- and second-degree relatives), parity, mode of delivery, preterm birth, duration of (exclusive and total) breastfeeding introduction of formula, mother‚Äôs civil status, parental age, education, smoking habits, and whether or not the parents were born outside Sweden								Kindgren	2019		Yes
Kindgren, 2019	Maternal	diet/supplement use during pregnancy	Fish more than one a week in pregnancy (fish from lake)	255	0										OR				heredity for rheumatism (JIA or RA in first- and second-degree relatives), parity, mode of delivery, preterm birth, duration of (exclusive and total) breastfeeding introduction of formula, mother‚Äôs civil status, parental age, education, smoking habits, and whether or not the parents were born outside Sweden								Kindgren	2019		Yes
Kindgren, 2019	Maternal	diet/supplement use during pregnancy	Fish more than one a week in pregnancy (other fish)	4042	17										OR	2.6	1.3	5.1	heredity for rheumatism (JIA or RA in first- and second-degree relatives), parity, mode of delivery, preterm birth, duration of (exclusive and total) breastfeeding introduction of formula, mother‚Äôs civil status, parental age, education, smoking habits, and whether or not the parents were born outside Sweden								Kindgren	2019		Yes
Kindgren, 2019	Dietary	fish	Fish more than one a week during babies first year (fish from Baltic Sea)	1582	9										OR	2.3	1.1	5.1	heredity for rheumatism (JIA or RA in first- and second-degree relatives), parity, mode of delivery, preterm birth, duration of (exclusive and total) breastfeeding introduction of formula, mother‚Äôs civil status, parental age, education, smoking habits, and whether or not the parents were born outside Sweden								Kindgren	2019		Yes
Kindgren, 2019	Dietary	fish	Fish more than one a week during babies first year (fish from lake)	458	1										OR	0.7	0.097	5.2	heredity for rheumatism (JIA or RA in first- and second-degree relatives), parity, mode of delivery, preterm birth, duration of (exclusive and total) breastfeeding introduction of formula, mother‚Äôs civil status, parental age, education, smoking habits, and whether or not the parents were born outside Sweden								Kindgren	2019		Yes
Kindgren, 2019	Dietary	fish	Fish more than one a week during babies first year (other fish)	3387	17										OR	2.9	1.4	5.9	heredity for rheumatism (JIA or RA in first- and second-degree relatives), parity, mode of delivery, preterm birth, duration of (exclusive and total) breastfeeding introduction of formula, mother‚Äôs civil status, parental age, education, smoking habits, and whether or not the parents were born outside Sweden								Kindgren	2019		Yes
Kindgren, 2019	Maternal	heavy metals	Aluminium concentration (ug/L) in cord blood (mean)								mean difference								heredity for rheumatism (JIA or RA in first- and second-degree relatives), parity, mode of delivery, preterm birth, duration of (exclusive and total) breastfeeding introduction of formula, mother‚Äôs civil status, parental age, education, smoking habits, and whether or not the parents were born outside Sweden	40	42	6.1	4.8	11.2	9.7	p value <0.001	Kindgren	2019		Yes
Kindgren, 2019	Maternal	heavy metals	Aluminium concentration (ug/L) in cord blood (median)								mean difference								heredity for rheumatism (JIA or RA in first- and second-degree relatives), parity, mode of delivery, preterm birth, duration of (exclusive and total) breastfeeding introduction of formula, mother‚Äôs civil status, parental age, education, smoking habits, and whether or not the parents were born outside Sweden								Kindgren	2019		Yes
Kindgren, 2019	Maternal	heavy metals	Cadmium concentration (ug/L) in cord blood (mean)								mean difference								heredity for rheumatism (JIA or RA in first- and second-degree relatives), parity, mode of delivery, preterm birth, duration of (exclusive and total) breastfeeding introduction of formula, mother‚Äôs civil status, parental age, education, smoking habits, and whether or not the parents were born outside Sweden	40	42	0.07	0.08	0.19	0.5	p value <0.001	Kindgren	2019		Yes
Kindgren, 2019	Maternal	heavy metals	Cadmium concentration (ug/L) in cord blood (median)								mean difference								heredity for rheumatism (JIA or RA in first- and second-degree relatives), parity, mode of delivery, preterm birth, duration of (exclusive and total) breastfeeding introduction of formula, mother‚Äôs civil status, parental age, education, smoking habits, and whether or not the parents were born outside Sweden								Kindgren	2019		Yes
Kindgren, 2019	Maternal	heavy metals	Mercury concentration (ug/L) in cord blood (mean)								mean difference								heredity for rheumatism (JIA or RA in first- and second-degree relatives), parity, mode of delivery, preterm birth, duration of (exclusive and total) breastfeeding introduction of formula, mother‚Äôs civil status, parental age, education, smoking habits, and whether or not the parents were born outside Sweden	40	42	0.24	0.08	0.33	0.14	p value <0.001	Kindgren	2019		Yes
Kindgren, 2019	Maternal	heavy metals	Mercury concentration (ug/L) in cord blood (median)								mean difference								heredity for rheumatism (JIA or RA in first- and second-degree relatives), parity, mode of delivery, preterm birth, duration of (exclusive and total) breastfeeding introduction of formula, mother‚Äôs civil status, parental age, education, smoking habits, and whether or not the parents were born outside Sweden								Kindgren	2019		Yes
Kindgren, 2019	Maternal	heavy metals	Lithium concentration (ug/L) in cord blood (mean)								mean difference								heredity for rheumatism (JIA or RA in first- and second-degree relatives), parity, mode of delivery, preterm birth, duration of (exclusive and total) breastfeeding introduction of formula, mother‚Äôs civil status, parental age, education, smoking habits, and whether or not the parents were born outside Sweden	40	42	1.01	0.04	2.79	6.03	p value <0.001	Kindgren	2019		Yes
Kindgren, 2019	Maternal	heavy metals	Lithium concentration (ug/L) in cord blood (median)								mean difference								heredity for rheumatism (JIA or RA in first- and second-degree relatives), parity, mode of delivery, preterm birth, duration of (exclusive and total) breastfeeding introduction of formula, mother‚Äôs civil status, parental age, education, smoking habits, and whether or not the parents were born outside Sweden								Kindgren	2019		Yes
Kindgren, 2019	Maternal	heavy metals	Lead concentration (ug/L) in cord blood (mean)								mean difference								heredity for rheumatism (JIA or RA in first- and second-degree relatives), parity, mode of delivery, preterm birth, duration of (exclusive and total) breastfeeding introduction of formula, mother‚Äôs civil status, parental age, education, smoking habits, and whether or not the parents were born outside Sweden	40	42	0.64	0.5	0.52	0.06	0.902	Kindgren	2019		Yes
Kindgren, 2019	Maternal	heavy metals	Lead concentration (ug/L) in cord blood (median)								mean difference								heredity for rheumatism (JIA or RA in first- and second-degree relatives), parity, mode of delivery, preterm birth, duration of (exclusive and total) breastfeeding introduction of formula, mother‚Äôs civil status, parental age, education, smoking habits, and whether or not the parents were born outside Sweden								Kindgren	2019		Yes
Kindgren, 2019	Maternal	heavy metals	Zinc concentration (ug/L) in cord blood (mean)								mean difference								heredity for rheumatism (JIA or RA in first- and second-degree relatives), parity, mode of delivery, preterm birth, duration of (exclusive and total) breastfeeding introduction of formula, mother‚Äôs civil status, parental age, education, smoking habits, and whether or not the parents were born outside Sweden	40	42	1070	521	1039	256	0.412	Kindgren	2019		Yes
Kindgren, 2019	Maternal	heavy metals	Zinc concentration (ug/L) in cord blood (median)								mean difference								heredity for rheumatism (JIA or RA in first- and second-degree relatives), parity, mode of delivery, preterm birth, duration of (exclusive and total) breastfeeding introduction of formula, mother‚Äôs civil status, parental age, education, smoking habits, and whether or not the parents were born outside Sweden								Kindgren	2019		Yes
Kindgren, 2019	Maternal	heavy metals	Copper concentration (ug/L) in cord blood (mean)								mean difference								heredity for rheumatism (JIA or RA in first- and second-degree relatives), parity, mode of delivery, preterm birth, duration of (exclusive and total) breastfeeding introduction of formula, mother‚Äôs civil status, parental age, education, smoking habits, and whether or not the parents were born outside Sweden	40	42	417	106	509	281	0.516	Kindgren	2019		Yes
Kindgren, 2019	Maternal	heavy metals	Copper concentration (ug/L) in cord blood (median)								mean difference								heredity for rheumatism (JIA or RA in first- and second-degree relatives), parity, mode of delivery, preterm birth, duration of (exclusive and total) breastfeeding introduction of formula, mother‚Äôs civil status, parental age, education, smoking habits, and whether or not the parents were born outside Sweden								Kindgren	2019		Yes
Kindgren, 2019	Maternal	heavy metals	Arsenic concentration (ug/L) in cord blood (mean)								mean difference								heredity for rheumatism (JIA or RA in first- and second-degree relatives), parity, mode of delivery, preterm birth, duration of (exclusive and total) breastfeeding introduction of formula, mother‚Äôs civil status, parental age, education, smoking habits, and whether or not the parents were born outside Sweden	40	42	1.09	0.27	2.04	1.96	0.053	Kindgren	2019		Yes
Kindgren, 2019	Maternal	heavy metals	Arsenic concentration (ug/L) in cord blood (median)								mean difference								heredity for rheumatism (JIA or RA in first- and second-degree relatives), parity, mode of delivery, preterm birth, duration of (exclusive and total) breastfeeding introduction of formula, mother‚Äôs civil status, parental age, education, smoking habits, and whether or not the parents were born outside Sweden								Kindgren	2019		Yes
Kindgren, 2019	Maternal	heavy metals	Magnesium concentration (mg/L) in cord blood (mean)								mean difference								heredity for rheumatism (JIA or RA in first- and second-degree relatives), parity, mode of delivery, preterm birth, duration of (exclusive and total) breastfeeding introduction of formula, mother‚Äôs civil status, parental age, education, smoking habits, and whether or not the parents were born outside Sweden	40	42	16.6	1.9	16.9	2.6	0.78	Kindgren	2019		Yes
Kindgren, 2019	Maternal	heavy metals	Magnesium concentration (mg/L) in cord blood (median)								mean difference								heredity for rheumatism (JIA or RA in first- and second-degree relatives), parity, mode of delivery, preterm birth, duration of (exclusive and total) breastfeeding introduction of formula, mother‚Äôs civil status, parental age, education, smoking habits, and whether or not the parents were born outside Sweden								Kindgren	2019		Yes
Kindgren, 2019	Maternal	heavy metals	Iron concentration (mg/L) in cord blood (mean)								mean difference								heredity for rheumatism (JIA or RA in first- and second-degree relatives), parity, mode of delivery, preterm birth, duration of (exclusive and total) breastfeeding introduction of formula, mother‚Äôs civil status, parental age, education, smoking habits, and whether or not the parents were born outside Sweden	40	42	2.97	1.7	2.44	1.58	0.45	Kindgren	2019		Yes
Kindgren, 2019	Maternal	heavy metals	Iron concentration (mg/L) in cord blood (median)								mean difference								heredity for rheumatism (JIA or RA in first- and second-degree relatives), parity, mode of delivery, preterm birth, duration of (exclusive and total) breastfeeding introduction of formula, mother‚Äôs civil status, parental age, education, smoking habits, and whether or not the parents were born outside Sweden								Kindgren	2019		Yes
Sperling, 2019	Maternal	fertility problems	Children conceived after ART (versus children born to fertile women)	37130	71	909482	1858	0.94	0.74	1.19					HR	1.05	0.83	1.33	Year of delivery, birth order								Sperling	2019		Yes
Sperling, 2019	Maternal	fertility problems	Children conceived after IVF (versus children born to fertile women)	19436	39	909482	1858	0.98	0.71	1.35					HR	1.01	0.73	1.38	Year of delivery, birth order								Sperling	2019		Yes
Sperling, 2019	Maternal	fertility problems	Children conceive after ICSI (versus children born to fertile women)	13405	22	909482	1858	0.8	0.53	1.22					HR	0.98	0.64	1.5	Year of delivery, birth order								Sperling	2019		Yes
Sperling, 2019	Maternal	fertility problems	Children conceived after other ART (versus children born to fertile women)	4289	10	909482	1858	1.14	0.61	2.12					HR	1.58	0.85	2.94	Year of delivery, birth order								Sperling	2019		Yes
Sperling, 2019	Maternal	fertility problems	Children conceived after fertility drugs (versus children born to fertile women)	89285	179	909482	1858	0.98	0.84	1.14					HR	1.1	0.94	1.28	Year of delivery, birth order								Sperling	2019		Yes
Sperling, 2019	Maternal	fertility problems	Children conceived after clomiphene citrate (versus children born to fertile women)	33824	82	909482	1858	1.19	0.95	1.48					HR	1.26	1.01	1.57	Year of delivery, birth order								Sperling	2019		Yes
Sperling, 2019	Maternal	fertility problems	Children conceived after gonadotropins (versus children born to fertile women)	57102	99	909482	1858	0.85	0.69	1.04					HR	1	0.82	1.23	Year of delivery, birth order								Sperling	2019		Yes
Sperling, 2019	Maternal	fertility problems	Children conceived after hCG (versus children born to fertile women)	68146	124	909482	1858	0.89	0.74	1.07					HR	1.05	0.88	1.27	Year of delivery, birth order								Sperling	2019		Yes
Sperling, 2019	Maternal	fertility problems	Children conceived after GnRH (versus children born to fertile women)	38622	65	909482	1858	0.82	0.64	1.05					HR	0.96	0.75	1.23	Year of delivery, birth order								Sperling	2019		Yes
Sperling, 2019	Maternal	fertility problems	Children conceived after progesterone (versus children born to fertile women)	37077	64	909482	1858	0.84	0.65	1.08					HR	0.92	0.71	1.18	Year of delivery, birth order								Sperling	2019		Yes
Sperling, 2019	Maternal	fertility problems	Children born to women with fertility problems without fertility treatment in the index pregnancy	84771	197			Reference							HR	Reference			Year of delivery, birth order								Sperling	2019		Yes
Sperling, 2019	Maternal	fertility problems	Children conceived after fertility treatment (versus children born to women without fertility treatment in the index pregnancy)	89931	182	84771	197	0.87	0.71	1.06					HR	0.89	0.72	1.09	Year of delivery, birth order								Sperling	2019		Yes
Sperling, 2019	Maternal	fertility problems	Children conceived after ART (versus children born to women without fertility treatment in the index pregnancy)	37130	71	84771	197	0.82	0.62	1.08					HR	0.84	0.64	1.1	Year of delivery, birth order								Sperling	2019		Yes
Sperling, 2019	Maternal	fertility problems	Children conceived after IVF (versus children born to women without fertility treatment in the index pregnancy)	19436	39	84771	197	0.86	0.61	1.21					HR	0.8	0.57	1.13	Year of delivery, birth order								Sperling	2019		Yes
Sperling, 2019	Maternal	fertility problems	Children conceive after ICSI (versus children born to women without fertility treatment in the index pregnancy)	13405	22	84771	197	0.71	0.46	1.1					HR	0.78	0.5	1.22	Year of delivery, birth order								Sperling	2019		Yes
Sperling, 2019	Maternal	fertility problems	Children conceived after other ART (versus children born to women without fertility treatment in the index pregnancy)	4289	10	84771	197	1	0.53	1.89					HR	1.26	0.67	2.38	Year of delivery, birth order								Sperling	2019		Yes
Sperling, 2019	Maternal	fertility problems	Children conceived after fertility drugs (versus children born to women without fertility treatment in the index pregnancy)	89285	179	84771	197	0.86	0.7	1.05					HR	0.88	0.72	1.08	Year of delivery, birth order								Sperling	2019		Yes
Sperling, 2019	Maternal	fertility problems	Children conceived after clomiphene citrate (versus children born to women without fertility treatment in the index pregnancy)	33824	82	84771	197	1.04	0.8	1.35					HR	1	0.77	1.3	Year of delivery, birth order								Sperling	2019		Yes
Sperling, 2019	Maternal	fertility problems	Children conceived after gonadotropins (versus children born to women without fertility treatment in the index pregnancy)	57102	99	84771	197	0.75	0.59	0.96					HR	0.8	0.63	1.02	Year of delivery, birth order								Sperling	2019		Yes
Sperling, 2019	Maternal	fertility problems	Children conceived after hCG (versus children born to women without fertility treatment in the index pregnancy)	68146	124	84771	197	0.78	0.62	0.98					HR	0.84	0.67	1.06	Year of delivery, birth order								Sperling	2019		Yes
Sperling, 2019	Maternal	fertility problems	Children conceived after GnRH (versus children born to women without fertility treatment in the index pregnancy)	38622	65	84771	197	0.72	0.54	0.95					HR	0.76	0.57	1.01	Year of delivery, birth order								Sperling	2019		Yes
Sperling, 2019	Maternal	fertility problems	Children conceived after progesterone (versus children born to women without fertility treatment in the index pregnancy)	37077	64	84771	197	0.74	0.56	0.98					HR	0.73	0.55	0.97	Year of delivery, birth order								Sperling	2019		Yes
